# Supplementary material for: Bone indicators of grasping hands in lizards
Source: PeerJ. 2016 May 2;4:e1978. doi: 10.7717/peerj.1978 (PMC4860302; doi:10.7717/peerj.1978)
Supplement: Data S1 — Morphometric data set. [file peerj-04-1978-s001.ods]

## Sheet: Hoja2
	genus	specie	Grasping abilitie	Museum Identifacation	SVL	Metarcarpal 1 Length	Metarcarpal 1 Width	Metarcarpal 2 Length	Metarcarpal 2 Width	Metarcarpal 3 Length	Metarcarpal 3 Width	Metarcarpal 4 Length	Metarcarpal 4 Width	Metarcarpal 5 Length	Metarcarpal 5 Width	Digit 1, Phalanx 1, Length	Digit 1, Phalanx 1, Width	Digit 2, Phalanx 1, Length	Digit 2, Phalanx 1, Width	Digit 2, Phalanx 2, Length	Digit 2, Phalanx 2, Width	Digit 3, Phalanx 1, Length	Digit 3, Phalanx 1, Width	Digit 3, Phalanx 2, Length	Digit 3, Phalanx 2, Width	Digit 3, Phalanx 3, Length	Digit 3, Phalanx 3, Width	Digit 4, Phalanx 1, Length	Digit 4, Phalanx 1, Width	Digit 4, Phalanx 2, Length	Digit 4, Phalanx 2, Width	Digit 4, Phalanx 3, Length	Digit 4, Phalanx 3, Width	Digit 4, Phalanx 4, Length	Digit 4, Phalanx 4, Width	Digit 5, Phalanx 1, Length	Digit 5, Phalanx 1, Width	Digit 5, Phalanx 2, Length	Digit 5, Phalanx 2, Width	Radiale, proximo-distal distance	Radiale, width	Ulnare, proximo-distal distance	Ulnare, width	Centrale, proximo-distal distance	Centrale, width	Distal carpal 1, proximo-distal distance	Distal carpal 1, width	Distal carpal 2, proximo-distal distance	Distal carpal 2, width
1	Tropidurus	melanopleurus	0	SAUR 02054	103	3,61	0,37	5,003	0,67	5,37	0,41	5,7	0,52	3,74	0,44	3,69	0,35	3,46	0,44	3,87	0,38	3,6	0,46	3,35	0,46	2,5	0,39	3,77	0,6	2,71	0,6	2,73	0,51	3,38	0,43	3,81	0,53	4,33	0,35	0,92	1,08	0,83	1,1	1,04	0,52	NA	NA	NA	NA
2	Cnemidophorus	longicaudus	0	VA3 de 4	60,09	2,15	0,22	2,51	0,17	2,87	0,25	2,54	0,22	1,63	0,24	2,14	0,21	1,13	0,26	1,4	0,2	1,09	0,28	0,96	0,37	1,37	0,2	1,14	0,32	0,84	0,32	0,83	0,31	1,17	0,22	1,19	0,21	1,37	0,22	0,49	0,88	0,71	0,88	0,51	0,3	0,26	0,47	0,22	0,26
3	Cnemidophorus	longicaudus	0	VA4 de 4	60,62	1,97	0,26	2,36	0,31	2,68	0,25	2,35	0,3	1,58	0,23	1,65	0,27	1,35	0,26	1,52	0,26	1,17	0,28	1,13	0,27	1,55	0,23	0,99	0,32	0,97	0,29	0,94	0,26	1,42	0,24	1,12	0,19	1,44	0,19	0,639	0,964	0,73	0,92	0,61	0,61	0,38	0,59	0,34	0,29
4	Cnemidophorus	longicaudus	0	2 de 4	40,99	1,57	0,18	1,88	0,21	2,08	0,19	1,73	0,17	1,17	0,17	1,65	0,13	1,16	0,16	1,16	0,15	0,9	0,19	0,77	0,18	1,13	0,18	0,72	0,29	0,72	0,33	0,76	0,26	0,87	0,19	0,85	0,18	1,06	0,16	0,35	0,42	0,44	0,72	0,33	0,29	0,17	0,25	0,16	0,18
5	Cnemidophorus	longicaudus	0	1 de 4	30,05	1,17	0,11	1,42	0,1	1,54	0,11	1,43	0,15	NA	0,13	1,1	0,12	0,76	0,16	0,81	0,14	0,65	0,15	0,6	0,16	0,93	0,12	0,52	0,18	0,48	0,19	0,44	0,16	0,83	0,12	0,69	0,14	0,79	0,11	0,33	0,58	0,41	0,5	0,26	0,29	0,15	0,27	0,2	0,18
6	Mabuya	mabouya	0	1 de 2	51,48	1,59	0,22	1,99	0,19	2,31	0,2	1,96	0,24	1,36	0,18	1,43	0,2	1,1	0,24	1,35	0,2	1,02	0,25	0,86	0,29	1,18	0,18	0,72	0,3	0,78	0,3	0,83	0,24	1,1	0,18	0,85	0,24	1,19	0,2	0,47	0,77	0,45	0,79	0,38	0,32	0,23	0,49	0,27	0,25
7	Mabuya	mabouya	0	2 de2	56,45	1,61	0,2	2,31	0,32	2,34	0,23	1,88	0,22	1,19	0,24	1,47	0,24	1,17	0,3	1,37	0,23	1,9	0,33	0,95	0,31	1,42	0,22	0,91	0,36	0,61	0,31	0,77	0,32	1,29	0,23	0,84	0,24	1,26	0,2	0,42	0,83	0,53	0,83	0,41	0,39	0,25	0,43	0,25	0,33
8	Tropidurus	melanopleurus	0	SAUR 02055	NA	2,02	0,23	3,33	0,26	3,96	0,22	3,91	0,26	2,01	0,27	2,71	0,23	2,32	0,22	2,67	0,18	2,23	0,18	2,42	0,19	2,52	0,21	2,11	0,21	1,84	0,19	2,1	0,18	2,43	0,16	2,46	0,26	2,74	0,17	0,5	0,65	0,55	0,91	0,32	0,18	0,43	0,39	0,42	0,24
9	Tropidurus	melanopleurus	0	SAUR 02056	72,17	2,62	0,32	3,32	0,25	4,12	0,21	3,98	0,34	2,18	0,3	2,66	0,28	2,25	0,35	2,53	0,26	2,28	0,32	2,44	0,28	2,68	0,24	2,1	0,28	1,88	0,27	2,26	0,24	2,4	0,23	2,39	0,3	2,97	0,28	0,67	0,98	0,7	1,19	0,55	0,24	0,55	0,48	0,67	0,33
10	Cercosaura	parkeri	0	SAUR 02411(ejemplar 1)	34,13	0,67	0,07	0,96	0,07	1,2	0,08	1,02	0,07	0,58	0,09	0,57	0,09	0,54	0,12	0,56	0,08	0,53	0,12	0,47	0,13	0,62	0,08	0,46	0,13	0,42	0,12	0,44	0,1	0,56	0,07	0,43	0,1	0,57	0,07	0,22	0,4	0,39	0,22	0,17	0,16	0,08	0,16	0,14	0,14
11	Cercosaura	parkeri	0	SAUR 02411(ejemplar 2)	33,7	0,65	0,11	0,9	0,09	1,17	0,09	0,94	0,1	0,51	0,12	0,56	0,1	0,57	0,1	0,61	0,09	0,61	0,13	0,52	0,15	0,62	0,09	0,54	0,14	0,46	0,16	0,47	0,12	0,6	0,1	0,47	0,14	0,59	0,11	0,23	0,42	0,28	0,35	0,14	0,14	0,12	0,16	0,15	0,14
12	Phyllopezus	pollicaris	1	SAUR 02913	73	2,4	0,16	2,66	0,21	2,39	0,17	2,35	0,17	2,67	0,25	1,74	0,13	1,82	0,25	1,63	0,17	1,49	0,17	1,47	0,2	1,72	0,18	1,36	0,29	0,84	0,39	1,03	0,26	1,75	0,14	1,92	0,23	1,4	0,15	0,95	1,1	0,98	0,92	0,81	0,3	0,26	0,39	0,45	0,43
13	Thecadactylus	rapicauda	1	FML 23471	NA	2,65	0,31	2,53	0,27	2,14	0,29	1,8	0,33	2,27	0,36	NA	NA	1,04	0,26	NA	NA	1,08	0,3	1,05	0,3	1,76	0,21	1,17	0,32	0,75	0,35	1,05	0,27	1,89	0,2	1,4	0,3	2,01	0,22	1,26	1,29	0,77	1,24	0,86	0,52	0,29	0,29	0,89	0,69
14	Cercosaura	parkeri	0	FML 00731-1	32,93	0,53	0,12	0,85	0,2	1,07	1,17	0,93	1,17	0,55	0,12	0,44	0,07	0,42	0,12	0,41	0,09	0,48	0,11	0,42	0,08	0,48	0,09	0,41	0,11	0,33	0,13	0,3	0,1	0,38	0,08	0,45	0,12	0,49	0,07	0,2	0,26	0,27	0,31	0,17	0,13	0,08	0,12	0,14	0,14
15	Cercosaura	parkeri	0	FML 01981	39,77	0,52	0,11	0,93	0,1	1,31	0,13	1,14	0,13	0,66	0,16	0,49	0,12	0,48	0,08	0,6	0,09	0,53	0,17	0,48	0,14	0,56	0,11	0,54	0,17	0,4	0,16	0,4	0,14	0,48	0,12	0,44	0,15	0,58	0,1	0,18	0,38	0,25	0,31	0,11	0,12	0,06	0,13	0,08	0,15
16	Cercosaura	parkeri	0	FML 01980	43,86	0,67	0,09	1,05	0,1	1,32	0,11	1,16	0,11	0,72	0,12	0,5	0,12	0,52	0,1	0,64	0,12	0,59	0,16	0,54	0,16	0,62	0,14	0,62	0,18	0,51	0,16	0,54	0,14	0,56	0,11	0,58	0,13	0,48	0,11	0,2	0,44	0,39	0,26	0,18	0,18	0,1	0,12	0,15	0,15
17	Cercosaura	parkeri	0	FML 01983-1	46,1	0,78	0,14	1,27	0,14	1,62	0,17	1,42	0,17	0,81	0,17	0,66	0,18	0,7	0,16	NA	NA	0,45	0,19	NA	NA	NA	NA	0,66	0,19	0,51	0,13	0,61	0,17	NA	NA	0,61	0,18	NA	NA	0,27	0,52	0,34	0,49	0,24	0,25	0,1	0,12	0,2	0,22
18	Cercosaura	parkeri	0	FML 01983-2	46,67	0,66	0,22	1,01	0,13	1,33	0,12	1,19	0,15	0,56	0,1	0,7	0,13	0,48	0,15	0,61	0,16	0,5	0,16	0,46	0,15	0,63	0,11	0,62	0,18	0,48	0,12	0,48	0,12	0,54	0,12	0,48	0,14	0,49	0,12	0,43	0,25	0,41	0,27	0,17	0,17	0,11	0,13	0,15	0,17
19	Phymaturus	adrianae	0	MCN 2706	107,93	2,73	0,4	3,96	0,38	4,2	0,37	3,86	0,44	2,68	0,54	2,3	0,34	2,21	0,35	2,53	0,29	2,25	0,41	2,13	0,42	2,6	0,44	1,98	0,63	1,83	0,43	1,82	0,53	2,19	0,43	2,07	0,35	4,29	0,31	0,88	2,11	1,61	1,19	0,88	0,64	0,37	0,98	0,5	0,59
20	Phymaturus	aguanegra	0	MCN 965	93,53	3,05	0,41	4,22	0,47	4,63	0,4	4,07	0,52	3,03	0,65	2,44	0,4	2,24	0,41	2,34	0,37	2,22	0,51	1,97	0,41	2,28	0,38	1,91	0,51	1,65	0,48	1,7	0,41	2,11	0,35	2,14	0,42	2,34	0,42	0,84	0,93	1,08	1,58	0,67	0,68	0,48	0,53	0,5	0,64
21	Phymaturus	aguanegra	0	MCN 966	97,89	3,04	0,47	4,25	0,47	4,49	0,48	4,26	0,5	2,97	0,59	2,72	0,34	2,32	0,42	2,62	0,37	2,51	0,49	2,19	0,52	2,52	0,41	1,94	0,51	1,79	0,48	1,89	0,46	2,15	0,37	2,22	0,42	2,66	0,38	1,02	1,74	1,32	1,76	0,84	0,55	0,38	0,63	0,44	0,6
22	Phymaturus	aguanegra	0	MCN 968	94,3	2,93	0,48	4,23	0,46	5	0,53	4,33	0,51	3,19	0,52	2,53	0,41	2,46	0,44	2,47	0,36	2,5	0,52	2,2	0,45	2,47	0,35	2,07	0,6	1,85	0,58	1,9	0,44	2,33	0,42	2,19	0,45	2,83	0,52	0,8	1,98	1,33	1,75	0,82	0,66	0,32	0,7	0,68	0,83
23	Phymaturus	aguanegra	0	MCN 696	107,3	2,86	0,48	4,21	0,49	4,93	0,66	4,29	0,62	3,23	0,63	2,72	0,43	2,42	0,47	2,59	0,47	2,54	0,54	2,21	0,52	2,48	0,38	2,17	0,61	1,91	0,6	1,8	0,51	2,14	0,45	2,4	0,5	2,59	0,4	0,86	2,07	1,12	1,81	0,71	0,57	0,4	0,89	0,55	0,86
24	Phymaturus	aguanegra	0	MCN 984	93,85	2,71	0,43	3,75	0,42	4,51	0,41	3,81	0,41	3	0,41	2,11	0,37	2,26	0,34	2,22	0,3	2,1	0,36	1,96	0,33	2,39	0,33	1,81	0,47	1,71	0,4	1,63	0,35	1,95	0,36	2,03	0,32	2,44	0,29	0,92	1,83	1,07	1,37	0,61	0,48	0,3	0,45	0,37	0,66
25	Phymaturus	aguanegra	0	MCN 985	89,14	2,9	0,34	3,91	0,36	4,53	0,37	4,05	0,41	2,68	0,65	2,17	0,33	2,09	0,35	2,29	0,37	2,28	0,35	1,97	0,39	2,29	0,42	1,88	0,5	1,73	0,35	1,57	0,37	2,04	0,32	2,17	0,34	2,13	0,35	0,82	1,43	1,09	1,68	0,55	0,52	0,33	0,53	0,41	0,54
26	Phymaturus	dorsimaculatus	0	MCN 1487	97,16	3	0,52	4,52	0,52	5,33	0,52	4,74	0,55	3,16	0,57	2,08	0,53	2,41	0,48	2,72	0,48	2,62	0,55	2,25	0,53	2,28	0,41	2,33	0,52	1,93	0,53	1,84	0,51	2,07	0,38	2,34	0,43	2,5	0,42	1	1,78	1,13	1,72	0,76	0,58	0,42	0,56	0,67	0,47
27	Phymaturus	dorsimaculatus	0	MCN 923	90,86	3,02	0,5	4,57	0,45	5,34	0,48	4,8	0,54	3,2	0,59	2,6	0,43	2,44	0,55	2,61	0,54	2,43	0,7	2,17	0,69	2,28	0,71	2,17	0,65	1,72	0,74	1,79	0,67	2,23	0,6	2,2	0,6	2,49	0,59	0,76	2,11	1,14	1,57	0,83	0,7	0,52	0,99	0,71	0,74
28	Phymaturus	dorsimaculatus	0	MCN 921	77,3	2,66	0,43	3,63	0,35	4	0,36	3,53	0,39	1,47	0,49	1,82	0,43	1,68	0,38	1,95	0,33	1,72	0,47	1,46	0,37	1,51	0,29	1,5	0,49	1,22	0,48	1,24	0,38	1,53	0,25	1,54	0,36	1,83	0,32	0,76	1,7	1,01	1,29	0,7	0,57	0,42	0,74	0,58	0,54
29	Phymaturus	dorsimaculatus	0	MCN 1488	88,05	3,55	0,56	4,61	0,43	5,12	0,51	4,5	0,43	3,46	0,56	2,74	0,45	2,56	0,44	2,87	0,39	2,82	0,63	2,138	0,489	2,638	0,446	2,181	0,591	1,99	0,543	2,029	0,577	2,298	0,357	2,368	0,456	2,98	0,56	1,07	2,09	1,12	1,96	0,81	0,78	0,4	0,81	0,63	0,75
30	Phymaturus	“Elplanchón”	0	MCN 1643	108,63	2,82	0,41	4,45	0,46	5,42	0,49	4,48	0,58	2,83	0,59	2,23	0,43	2,25	0,47	2,5	0,37	2,36	0,53	2,08	0,43	2,39	0,31	2,19	0,63	1,74	0,6	1,7	0,52	1,92	2,23	0,47	2,74	0,45	0,87	2,05	1,17	1,54	0,78	0,54	0,4	0,66	0,51	0,74	0,66
31	Phymaturus	excelsus	0	MCN 922	87,92	2,8	0,33	3,49	0,37	4,13	0,4	3,52	0,4	2,37	0,39	2,39	0,33	2,19	0,33	2,21	0,41	2,08	0,37	2,51	0,35	1,87	0,38	1,63	0,35	1,64	0,38	NA	NA	2,14	0,32	2,47	0,32	2,47	0,34	0,75	1,43	0,94	1,18	0,76	0,56	0,41	0,6	0,6	0,63
32	Phymaturus	extridilus	0	MCN 2666	101,31	2,66	0,33	3,91	0,39	4,67	0,49	4,12	0,52	2,85	0,53	2,09	0,35	2,07	0,35	2,26	0,34	2,19	0,38	1,97	0,37	2,21	0,3	1,85	0,55	1,61	0,5	1,57	0,45	1,95	0,42	1,86	0,41	2,25	0,37	0,56	1,28	0,98	1,45	0,71	0,47	0,91	0,37	0,46	0,52
33	Phymaturus	indistinctus	0	MCN 1481	77,79	3,09	0,35	3,78	0,43	4,6	0,46	3,92	0,4	2,53	0,56	2,55	0,35	2,12	0,36	2,55	0,32	2,23	0,48	2,05	0,39	2,43	0,33	1,93	0,45	1,73	0,4	1,75	0,34	2,15	0,29	2,07	0,42	2,44	0,35	0,56	1,5	0,96	0,7	0,7	0,53	NA	NA	0,54	0,51
34	Phymaturus	indistinctus	0	MCN 1482	55,5	2,51	0,39	3,77	0,45	4,62	0,45	3,94	0,49	2,5	0,57	2,42	0,36	2,15	0,36	2,53	0,35	2,35	0,57	2,06	0,44	2,35	0,35	2,18	0,48	1,73	0,47	1,69	0,39	2,18	0,35	2,14	0,43	2,44	0,45	0,74	1,88	0,96	1,58	0,74	0,48	0,5	0,71	0,5	0,57
35	Phymaturus	indistinctus	0	MCN 686	84,34	2,78	0,28	3,92	0,33	4,93	0,43	4,02	0,51	2,52	0,54	2,55	0,37	2,17	0,35	2,62	2,38	0,51	2,22	2,48	0,4	2,12	0,49	1,94	0,46	1,9	0,47	1,83	0,4	2,3	0,36	2,17	0,43	2,58	0,35	0,56	1,32	1,18	1,56	0,7	0,49	0,2	0,43	0,44	0,55
36	Phymaturus	laurenti	0	MCN 319	100,39	3,05	0,49	4,41	0,49	5,13	0,57	4,63	0,62	3,06	0,61	2,7	0,59	2,46	0,52	2,83	0,63	2,49	0,54	2,38	0,51	2,86	0,53	2,22	0,78	1,89	0,68	2,05	0,53	2,62	0,55	2,27	0,51	2,91	0,53	0,92	2,16	1,25	0,73	0,81	0,35	0,92	0,4	0,79	0,56
37	Phymaturus	mallimaci	0	MCN 1483	89,13	2,6	0,49	3,83	0,46	4,37	0,46	3,77	0,44	2,62	0,56	2,4	0,54	2,15	0,51	2,47	0,45	2,2	0,51	1,98	0,47	2,22	0,47	1,85	0,58	1,71	0,5	1,77	0,48	2,14	0,48	2	0,48	2,43	0,55	0,78	1,69	0,86	1,55	0,63	0,67	0,59	0,28	0,42	0,59
38	Phymaturus	mallimaci	0	MCN 920	86,7	2,75	0,53	3,94	0,49	4,45	0,43	3,91	0,45	2,81	0,4	2,69	0,48	2,3	0,54	2,68	0,45	2,13	0,52	2,09	0,45	2,48	0,4	1,9	0,51	1,77	0,49	1,89	0,48	2,12	0,55	2,13	0,43	2,68	0,48	0,86	2,13	0,94	1,63	0,73	0,65	NA	NA	0,47	0,61
39	Phymaturus	mallimaci	0	MCN 1484	99,66	3,26	0,52	4,16	0,46	4,93	0,48	4,56	0,56	3,19	0,6	2,81	0,5	2,73	0,44	2,58	0,58	2,34	0,51	2,79	0,38	2,83	0,41	2,2	0,6	2,18	0,59	2,35	0,53	2,46	0,44	2,57	0,52	2,86	0,51	0,87	2,1	0,88	1,2	0,69	0,65	0,36	1,06	0,46	0,73
40	Phymaturus	patagonicus	0	MCN 909	NA	3,23	0,58	4,24	0,53	5	0,47	4,24	0,57	2,65	0,47	2,76	0,51	2,23	0,49	2,72	0,45	2,32	0,55	2,13	0,48	2,6	0,39	2,16	0,55	1,89	0,47	1,86	0,49	2,14	0,49	2,17	0,31	2,66	0,35	0,69	1,96	1,05	1,79	0,81	0,57	0,4	0,65	0,75	0,6
41	Phymaturus	patagonicus	0	MCN 908	70,74	2,71	0,36	3,68	0,34	4,67	0,43	3,7	0,42	2,43	0,38	2,61	0,36	2,01	0,36	2,43	0,3	2,08	0,39	1,93	0,37	2,24	0,31	1,84	0,41	1,47	0,33	1,52	0,34	2,17	0,27	1,87	0,34	2,47	0,38	0,71	1,62	0,87	1,4	0,61	0,53	0,32	0,52	0,47	0,49
42	Phymaturus	patagonicus	0	MCN 1285	99,48	3,01	0,38	4,13	0,39	4,76	0,38	3,97	0,53	2,58	0,54	2,67	0,34	2,31	0,37	2,91	0,3	2,58	0,48	2,11	0,45	2,14	0,37	2,11	0,53	1,91	0,51	1,57	0,49	1,57	0,39	2,33	0,42	2,69	0,36	0,66	1,58	0,92	1,56	0,7	0,53	0,32	0,66	0,46	0,43
43	Phymaturus	roigorum	0	MCN 2113	114,83	3,23	0,52	4,99	0,56	5,61	0,6	5,63	0,6	3,54	0,57	2,36	0,53	2,59	0,54	2,81	0,62	2,75	0,57	2,51	0,53	2,89	0,5	2,51	0,61	2	0,53	NA	0,55	NA	NA	2,48	0,51	2,78	0,57	0,84	2	1,31	1,87	0,81	0,68	0,49	0,76	0,47	0,63
44	Phymaturus	spurcus	0	MCN 1249	90,31	3,18	0,43	4,08	0,41	4,72	0,42	3,74	0,46	2,47	0,49	2,57	0,37	2,29	0,41	2,63	0,42	2,39	0,59	1,9	0,39	2,47	0,37	2	0,53	1,97	0,52	1,39	0,5	2,14	0,42	2,17	0,46	2,54	0,51	0,67	1,48	1	1,31	0,78	0,49	0,38	0,73	0,29	0,51
45	Phymaturus	tenebrosus	0	MCN 1489	100,55	3,35	0,48	4,45	0,54	5,29	0,64	4,84	0,64	3,15	0,63	3,4	0,46	2,71	0,47	3,39	0,44	2,89	0,63	2,75	0,59	3,21	0,5	2,4	0,52	2,11	0,53	2,11	0,48	2,81	0,43	2,69	0,39	3,58	0,44	0,84	2,29	1,11	1,97	0,89	0,58	0,62	0,69	0,64	0,68
46	Phymaturus	tenebrosus	0	MCN 1490	89,05	3,25	0,47	4,5	0,44	5,39	0,37	4,47	0,5	2,68	0,51	3,71	0,51	3,13	0,55	3,7	0,5	3,14	0,52	2,71	0,48	3,35	0,38	2,38	0,54	2,12	0,44	2,26	0,4	3,04	0,41	2,47	0,45	3,12	0,47	1,08	1,62	0,96	1,41	0,7	0,56	NA	NA	0,56	0,52
47	Phymaturus	tenebrosus	0	MCN 1491	90,42	3,28	0,58	4,78	0,49	5,77	0,49	5,04	0,41	3,35	0,8	3,36	0,44	2,93	0,51	3,56	0,51	3,08	0,6	2,87	0,52	3,39	0,42	2,48	0,63	2,31	0,6	2,35	0,53	2,6	0,55	2,72	0,57	3,31	0,6	0,87	1,77	1,2	1,88	0,89	0,57	0,44	0,87	0,5	0,54
48	Phymaturus	tenebrosus	0	MCN 1492	90,77	4,13	0,55	5,29	0,5	6,42	0,57	5,41	0,54	3,26	0,63	3,8	0,45	3,27	0,5	3,93	0,42	3,43	0,57	3,07	0,54	3,76	0,45	2,91	0,6	2,59	0,6	2,72	0,53	3,37	0,48	2,81	0,5	4,12	0,49	1,02	2,25	1,37	1,78	0,9	0,7	0,36	0,81	0,62	0,84
49	Liolaemus	abdalai	0	MCN 516	49,69	1,28	0,25	1,89	0,19	2,27	0,24	1,96	0,19	1,13	0,25	1,09	0,25	1,13	0,25	1,22	0,26	1,23	0,24	1,1	0,21	1,12	0,23	0,96	0,28	0,82	0,24	1	0,19	0,91	0,23	0,91	0,22	1,19	0,26	0,37	0,79	0,47	0,73	0,33	0,24	0,18	0,37	0,24	0,32
50	Liolaemus	albiceps	0	MCN 402	88,11	2,38	0,41	3,3	0,35	3,75	0,38	3,29	0,38	2,01	0,37	1,93	0,41	1,89	0,41	2,03	0,4	2,01	0,5	1,71	0,45	1,84	0,43	1,81	0,51	1,41	0,53	1,35	0,39	1,62	0,37	1,53	0,4	1,92	0,39	0,71	1,46	0,97	1,48	0,65	0,46	0,35	0,83	0,45	0,52
51	Liolaemus	albiceps	0	MCN 457	77,78	2,14	0,34	2,83	0,3	3,33	0,31	2,81	0,34	1,65	0,36	1,61	0,31	1,61	0,33	1,76	0,27	1,63	0,35	1,51	0,35	1,64	0,28	1,38	0,39	1,19	0,37	1,12	0,31	1,45	0,23	1,21	0,31	1,43	0,27	0,61	1,05	0,75	1,09	0,55	0,51	0,33	0,62	0,32	0,43
52	Liolaemus	albiceps	0	MCN 1452	72,63	2,2	0,32	3,03	0,32	3,5	0,34	3,1	0,34	1,79	0,35	1,69	0,32	1,72	0,31	1,92	0,25	1,78	0,34	1,71	0,38	1,67	0,29	1,58	0,4	1,44	0,39	1,27	0,36	1,57	0,37	1,35	0,4	1,7	0,31	0,6	1,35	0,81	1,35	0,6	0,43	0,35	0,75	0,35	0,45
53	Liolaemus	albiceps	0	MCN 1453	87,37	2,06	0,37	3,08	0,36	3,73	0,4	3,15	0,36	1,96	0,39	1,84	0,29	1,76	0,36	1,86	0,3	1,87	0,4	1,53	0,42	1,6	0,32	1,56	0,4	1,16	0,41	1	0,32	1,36	0,25	1,48	0,33	1,68	0,32	0,82	1,44	0,87	1,31	0,64	0,49	0,28	0,43	0,44	0,39
54	Liolaemus	argentinus	0	MCN 521	61,36	2,04	0,25	2,64	0,25	3,35	0,27	2,91	0,35	1,71	0,29	1,81	0,25	1,73	0,25	2,1	0,21	1,9	0,24	1,83	0,26	2,03	0,18	1,55	0,29	1,42	0,25	1,42	0,21	1,84	0,2	1,6	0,24	2,1	0,24	0,53	0,93	0,68	0,93	0,51	0,39	0,19	0,35	0,29	0,3
55	Liolaemus	argentinus	0	MCN 523	66,46	2,04	0,22	2,78	0,22	3,34	0,27	2,85	0,29	1,74	0,27	1,92	0,18	1,86	0,24	2,22	0,22	1,93	0,26	1,79	0,23	2,09	0,2	1,52	0,29	1,4	0,27	1,47	0,22	1,79	0,19	1,56	0,22	2,04	0,2	0,5	0,92	0,73	0,91	0,46	0,31	0,24	0,49	0,21	0,27
56	Liolaemus	argentinus	0	MCN 525	63,92	2,13	0,28	3,02	0,28	3,61	0,28	3,05	0,28	1,8	0,31	2,1	0,23	1,96	0,26	2,39	0,25	2,11	0,28	1,87	0,29	2,14	0,23	1,66	0,29	1,46	0,25	1,55	0,22	1,97	0,21	1,67	0,26	2,14	0,25	0,62	1,17	0,78	1,14	0,57	0,41	0,8	0,48	0,2	0,39
57	Liolaemus	atacamensis	0	FMNH 218682	76,65	2,03	0,26	2,76	0,29	2,96	0,43	2,9	0,41	0,82	0,4	1,84	0,28	1,74	0,28	1,62	0,24	1,92	0,34	1,53	0,3	1,26	0,23	1,49	0,39	1,19	0,34	1,01	0,23	1,16	0,17	1,38	0,26	1,5	0,21	0,57	1,12	0,67	0,93	0,43	0,3	0,29	0,54	0,22	0,43
58	Liolaemus	atacamensis	0	FMNH 218699	NA	2,01	0,31	2,74	0,28	3,2	0,27	2,89	0,36	1,66	0,27	1,63	0,27	1,57	0,28	1,64	0,25	1,77	0,35	1,39	0,3	1,39	0,24	1,47	0,35	1,15	0,3	1,04	0,27	1,21	0,21	1,34	0,23	1,48	0,23	0,56	0,96	0,66	0,87	0,44	0,36	0,22	0,43	0,27	0,42
59	Liolaemus	atacamensis	0	FMNH 218702	74,53	2,06	0,32	2,8	0,28	3,45	0,3	3,06	0,31	1,82	0,42	1,73	0,27	1,64	0,29	1,73	0,28	1,81	0,31	1,56	0,27	1,49	0,21	1,59	0,28	1,3	0,27	1,12	0,23	1,33	0,19	1,4	0,26	1,5	0,21	0,56	0,92	0,65	0,99	0,47	0,35	0,29	0,43	0,23	0,35
60	Liolaemus	austromendocinus	0	FML 3432-19	99,9	2,76	0,38	3,82	0,39	4,78	0,46	4,17	0,48	2,5	0,44	2,21	0,34	2,25	0,42	2,35	0,36	2,35	0,43	2,19	0,39	2,03	0,39	2,03	0,45	NA	NA	NA	NA	NA	NA	1,98	0,38	2,66	0,42	0,86	1,3	1,06	1,49	0,68	0,36	0,39	0,58	0,43	0,56
61	Liolaemus	austromendocinus	0	FML 3432-3	97,42	2,02	0,45	3,19	0,35	4,02	0,36	3,6	0,45	2,18	0,45	2,3	0,41	2,28	0,39	2,15	0,38	2,33	0,39	2,18	0,35	2,33	0,37	1,88	0,37	1,82	0,33	1,88	0,35	2,09	0,3	1,99	0,4	2,34	0,38	0,67	1,35	0,99	1,3	0,7	0,43	0,35	0,51	0,43	0,53
62	Liolaemus	bibroni	0	MCN 493	58,51	1,77	0,23	2,21	0,21	2,51	0,23	2,01	0,22	1,21	0,24	1,41	0,2	1,3	0,21	1,37	0,17	1,35	0,26	1,2	0,23	1,24	0,18	1,09	0,24	0,89	0,21	0,91	0,21	1,14	0,16	1,14	0,2	1,28	0,16	0,51	0,92	0,58	0,82	0,37	0,32	0,2	0,43	0,27	0,3
63	Liolaemus	bibroni	0	MCN 495	47,8	1,54	0,2	1,97	0,19	2,33	0,19	2	0,21	1,129	0,195	0,18	0,18	1,24	0,16	1,31	0,2	1,28	0,18	1,12	0,16	1,14	0,16	1,04	0,22	0,91	0,19	0,85	0,17	1,05	0,16	1,06	0,18	1,34	0,17	0,39	0,79	0,49	0,72	0,38	0,28	0,22	0,4	0,27	0,28
64	Liolaemus	bitaeniatus	0	FML (SAUR) 1333	59,7	1,34	0,23	1,77	0,19	2	0,19	1,7	0,13	1,03	0,23	1,17	0,13	0,98	0,22	1,18	0,18	1,06	0,21	0,91	0,19	1,16	0,16	0,77	0,26	0,74	0,16	0,76	0,16	1,03	0,14	0,82	0,22	1,14	0,2	0,44	0,86	0,43	0,61	0,43	0,3	0,18	0,33	0,29	0,29
65	Liolaemus	bitaeniatus	0	FML (SAUR) 2178	53,27	1,48	0,24	2,02	0,22	2,29	0,23	1,94	0,23	1,32	0,26	1,3	0,22	1,22	0,2	1,28	0,19	1,27	0,24	1,11	0,2	1,27	0,17	1,08	0,28	0,94	0,23	0,86	0,22	1,06	0,17	0,94	0,24	1,26	0,19	0,3	0,73	0,52	0,64	0,42	0,28	0,22	0,33	0,26	0,22
66	Liolaemus	bitaeniatus	0	MCN 2178	52,49	1,45	0,23	1,88	0,18	2,25	0,2	1,7	0,19	1,16	0,19	1,19	0,2	1,12	0,21	1,24	0,18	1,2	0,22	1	0,21	1,3	0,18	0,9	0,24	0,85	0,22	0,83	0,19	1,12	0,17	0,88	0,2	1,11	0,18	0,37	0,76	0,52	0,68	0,37	0,27	0,22	0,34	0,22	0,27
67	Liolaemus	bitaeniatus	0	MCN 2441	54,48	1,57	0,28	2,09	0,26	2,54	0,3	2,11	0,27	1,27	0,27	1,3	0,22	1,24	0,25	NA	NA	1,36	0,26	1,2	0,21	1,39	0,2	1,07	0,29	0,93	0,25	0,98	0,2	1,27	0,2	1,01	0,22	1,28	0,21	0,43	0,86	0,64	0,76	0,38	0,32	0,18	0,48	0,26	0,32
68	Liolaemus	capillitas	0	MCN 1229	58,89	1,84	0,26	2,82	0,23	3,11	0,24	2,79	0,27	1,8	0,25	1,73	0,26	1,58	0,25	1,86	0,21	1,77	0,27	1,53	0,26	1,57	NA	1,38	0,29	1,18	0,27	1,2	0,27	NA	NA	1,52	0,29	1,82	0,25	0,57	1,13	0,75	1	0,46	0,32	0,22	0,27	0,36	0,36
69	Liolaemus	capillitas	0	MCN 1229-19	81,22	2,57	0,28	3,47	0,31	4,07	0,33	3,56	0,37	2,22	0,31	1,96	0,31	1,94	0,3	1,99	0,25	2,08	0,32	2,21	0,31	2,02	0,24	1,64	0,35	1,64	0,29	1,56	0,23	1,93	0,22	1,91	0,33	2,11	0,27	0,63	1,22	0,83	1,19	0,474	0,431	0,32	0,7	0,39	0,42
70	Liolaemus	capillitas	0	MCN 1229-21	84,74	2,47	0,29	3,54	0,33	4,35	0,34	3,75	0,4	2,25	0,37	2,21	0,37	2,06	0,34	2,45	0,28	2,13	0,34	2,08	0,29	2,4	0,26	1,62	0,48	1,61	0,43	1,71	0,36	2,28	0,33	1,78	0,37	2,5	0,34	0,64	1,09	0,95	1,26	0,64	0,43	0,37	0,55	0,25	0,58
71	Liolaemus	capillitas	0	MCN 1229-12	84,64	2,44	0,35	3,25	0,3	3,91	0,38	3,43	0,35	2,02	0,37	2,09	0,33	1,96	0,34	2,08	0,3	2,09	0,35	1,89	0,37	2,12	0,32	1,62	0,4	1,65	0,33	1,57	0,32	0,84	0,28	1,71	0,35	2,02	0,31	0,61	1,13	0,84	0,61	0,4	0,38	0,57	0,28	0,38	0,45
72	Liolaemus	chacoensis	0	MCN 505	45,42	1,37	0,22	1,99	0,23	2,5	0,24	2,24	0,25	1,08	0,26	1,14	0,22	1,1	0,24	1,17	0,21	1,2	0,25	1,05	0,22	1,19	0,2	0,96	0,26	0,84	0,23	0,79	0,22	0,99	0,18	0,84	0,22	1,07	0,2	0,39	0,74	0,54	0,68	0,34	0,26	0,18	0,36	0,17	0,27
73	Liolaemus	chacoensis	0	MCN 599	38,47	1,23	0,17	1,86	0,18	2,37	0,18	2,06	0,19	1,03	0,22	1	0,19	0,98	0,19	1,07	0,17	1,08	0,19	0,91	1,8	0,96	0,14	0,84	0,23	0,64	0,22	0,64	0,19	0,76	0,15	0,7	0,2	0,84	0,17	0,28	0,7	0,34	0,56	0,24	0,2	0,17	0,36	0,18	0,2
74	Liolaemus	chacoensis	0	MCN 503	41,05	1,15	0,23	1,75	0,19	2,3	0,24	1,98	0,2	0,9	0,19	0,96	0,24	0,9	0,24	1,07	0,21	1,02	0,24	0,86	0,22	1	0,18	0,82	0,26	0,72	0,23	0,73	0,21	0,91	0,18	0,69	0,23	0,97	0,2	0,32	0,66	0,41	0,57	0,26	0,19	0,18	0,34	0,18	0,19
75	Liolaemus	chacoensis	0	MCN 504	51,84	1,27	0,28	1,84	0,2	2,38	0,21	1,9	0,22	1,11	0,22	1,14	0,24	0,97	0,26	1,1	0,21	1,1	0,29	0,91	0,24	0,99	0,19	0,85	0,28	0,77	0,27	0,66	0,24	0,76	0,2	0,79	0,23	0,87	0,19	0,35	0,74	0,51	0,67	0,33	0,26	0,2	0,39	0,24	0,24
76	Liolaemus	chaltin	0	FML 01461	56,65	1,95	0,25	2,49	0,24	2,95	0,27	2,49	0,24	1,52	0,3	1,56	0,26	1,45	0,32	1,26	0,38	1,53	0,31	1,4	0,3	1,48	0,33	1,21	0,3	1,09	0,33	1,12	0,24	1,26	0,27	1,22	0,25	1,37	0,25	0,48	1,09	0,57	0,95	0,38	0,34	0,21	0,46	0,28	0,42
77	Liolaemus	chaltin	0	MCN 235	41,88	1,19	0,13	1,6	0,15	1,87	0,16	1,54	0,15	1,02	0,14	0,93	0,13	0,93	0,09	1	0,08	1,08	0,11	0,92	0,11	1,04	0,09	0,86	0,13	0,72	0,12	0,87	0,09	0,83	0,14	0,83	0,14	1,04	0,13	0,42	0,74	0,46	0,65	0,31	0,25	0,14	0,19	0,19	0,22
78	Liolaemus	chaltin	0	MCN 2222	45,22	1,46	0,18	1,87	0,18	2,24	0,18	1,81	0,17	1,07	0,18	1,28	0,15	1,14	0,16	1,22	0,13	1,15	0,18	1,01	0,16	1,23	0,13	0,91	0,2	0,81	0,17	0,73	0,16	1,05	0,12	1,06	0,19	1,04	0,16	0,34	0,69	0,48	0,63	0,34	0,34	0,19	0,31	0,21	0,26
79	Liolaemus	chaltin	0	MCN 2223	47,86	1,32	0,18	1,79	0,19	2,13	0,18	1,76	0,18	1,02	0,18	0,93	0,17	1,02	0,18	1,2	0,16	1,04	0,18	0,89	0,17	1,08	0,14	0,86	0,18	0,7	0,18	0,72	0,16	0,91	0,13	0,82	0,18	1,05	0,17	0,47	1,01	0,56	0,77	0,35	0,32	0,2	0,34	0,26	0,28
80	Liolaemus	chaltin	0	MCN 2226	57,78	1,67	0,22	2,36	0,24	2,79	0,25	2,28	0,23	1,35	0,25	1,31	0,32	1,29	0,21	1,43	0,21	1,36	0,22	1,19	0,2	1,31	0,18	1,15	0,27	0,91	0,24	0,93	0,19	1,13	0,15	1,12	0,21	1,41	0,19	0,42	0,86	0,5	0,73	0,4	0,34	0,18	0,39	0,25	0,29
81	Liolaemus	chaltin	0	MCN 2227	47,07	1,5	0,19	1,9	0,16	2,23	0,19	1,95	0,18	1,13	0,18	1,25	0,16	1,13	0,17	1,2	0,14	1,26	0,18	1,17	0,15	1,2	0,13	1,02	0,21	0,92	0,18	0,89	0,17	1,07	0,15	0,91	0,17	1,18	0,14	0,37	0,92	0,49	0,67	0,37	0,3	0,16	0,31	0,17	0,26
82	Liolaemus	chaltin	0	MCN 2238	NA	1,49	0,21	2,08	0,18	2,55	0,2	2,13	0,2	1,24	0,2	1,37	0,16	0,18	0,18	1,31	0,16	1,29	0,17	1,1	0,15	1,31	0,13	1,08	0,2	0,99	0,18	1,29	0,14	1,09	0,17	1,3	0,17	1,33	0,16	0,35	0,87	0,5	0,65	0,37	0,2	0,41	0,23	0,27	0,25
83	Liolaemus	chiloensis	0	FMNH 133718	62,96	2,07	0,28	3,17	0,27	3,74	0,3	3,14	0,4	1,77	0,3	2,09	0,26	1,93	0,26	2,26	0,23	1,93	0,29	1,91	0,25	2,37	0,18	1,66	0,36	1,44	0,25	1,56	0,26	2,14	0,19	1,63	0,23	2,07	0,22	0,52	1,02	0,77	0,91	0,48	0,38	0,29	0,43	0,27	0,31
84	Liolaemus	chiloensis	0	FMNH 213290	61,74	2,18	0,23	2,89	0,23	3,33	0,31	2,38	0,31	1,67	0,25	2,05	0,24	1,85	0,24	2,06	0,19	1,98	0,29	1,74	0,24	1,9	0,2	1,61	0,34	1,5	0,3	1,41	0,26	1,68	0,2	1,72	0,22	2,16	0,21	0,52	1,1	0,6	0,89	0,4	0,35	0,23	0,31	0,33	0,36
85	Liolaemus	chiloensis	0	FMNH 213292	57,8	1,95	0,22	2,63	0,2	2,97	0,25	2,43	0,27	1,4	0,26	1,84	0,22	1,61	0,2	1,84	0,19	1,57	0,23	1,47	0,18	1,74	0,18	1,31	0,25	1,17	0,22	1,09	0,19	1,4	0,17	1,37	0,19	1,8	0,19	0,42	0,97	0,67	0,91	0,42	0,27	0,26	0,53	0,28	0,34
86	Liolaemus	dorbignyi	0	FML 01167-6	99,98	2,91	0,43	3,99	0,47	4,11	0,56	2,69	0,59	2,26	0,43	2,55	0,56	2,34	0,38	2,36	0,36	2,59	0,44	1,98	0,33	2,33	0,27	2,27	0,46	1,86	0,5	1,6	0,41	1,75	0,3	2,14	0,34	2,42	0,39	0,69	1,7	1,09	1,69	0,62	0,63	0,49	0,91	0,48	0,52
87	Liolaemus	dorbignyi	0	FML 1996	99,63	2,87	0,42	3,59	0,38	4,29	0,42	3,88	0,48	2,51	0,47	2,3	0,41	2,32	0,35	2,21	0,32	2,31	0,35	1,95	0,33	2,18	0,32	1,99	0,44	1,61	0,37	1,62	0,32	1,74	0,31	1,95	0,35	2,06	0,33	0,79	1,46	1,01	1,54	0,73	0,44	0,41	0,64	0,55	0,54
88	Liolaemus	dorbignyi	0	FML 01167-11	91,57	2,49	0,43	3,48	0,46	4,32	0,43	3,87	0,45	2,5	0,62	2,23	0,42	2,1	0,36	2,2	0,35	2,23	0,4	1,86	0,33	1,95	0,34	1,9	0,41	1,56	0,33	1,54	0,34	1,79	0,29	1,71	0,33	2,14	0,34	0,72	1,42	0,91	1,49	0,58	0,41	0,31	0,56	0,42	0,51
89	Liolaemus	dorbignyi	0	FML 01859-2	88,36	2,32	0,34	3,57	0,38	4,21	0,44	3,76	0,42	2,12	0,42	0,94	0,23	2,13	0,36	2,35	0,35	2,32	0,36	2,05	0,37	2,21	0,28	1,97	0,39	1,78	0,42	1,74	0,35	1,9	0,29	1,8	0,36	2,28	0,32	0,72	1,34	0,94	1,34	0,63	0,49	0,36	0,6	0,4	0,5
90	Liolaemus	grosseorum	0	MCN 508	44,24	1,38	0,23	1,91	0,19	2,21	0,19	1,92	0,21	1,08	0,2	1,2	0,21	1,17	0,22	1,21	0,19	1,24	0,22	1,08	0,19	1,04	0,18	0,97	0,22	0,85	0,22	0,85	0,19	0,96	0,17	0,86	0,21	0,99	0,19	0,37	0,75	0,5	0,71	0,34	0,29	0,23	0,44	0,25	0,3
91	Liolaemus	grosseorum	0	MCN 509	51,34	1,32	0,29	1,91	0,18	2,16	0,2	1,84	0,21	1,1	0,25	1,29	0,22	0,18	0,21	1,15	0,21	1,14	0,24	0,98	0,24	1,04	0,22	0,87	0,24	0,72	0,23	0,7	0,19	0,88	0,18	0,8	0,21	0,88	0,19	0,36	0,74	0,53	0,7	0,35	0,3	0,27	0,42	0,24	0,24
92	Liolaemus	incayali	0	MCN 497	63,75	1,87	0,33	2,49	0,32	2,88	0,26	2,42	0,32	1,54	0,34	1,71	0,33	1,69	0,38	1,58	0,32	1,66	0,31	1,42	0,27	1,44	0,25	1,29	0,39	1,05	0,35	1,03	0,28	1,18	0,25	1,27	0,28	1,07	0,24	0,39	1,11	0,58	0,94	0,41	0,38	0,24	0,47	0,3	0,45
93	Liolaemus	incayali	0	MCN 500	53,34	1,69	0,35	2,18	0,24	2,59	0,23	2,1	0,24	1,4	0,26	1,49	0,26	1,55	0,25	1,48	0,24	1,55	0,29	1,29	0,27	1,4	0,24	1,21	0,29	0,97	0,25	0,83	0,26	NA	NA	1,22	0,25	1,28	0,22	0,44	0,99	0,65	0,91	0,44	0,38	0,3	0,69	0,27	0,38
94	Liolaemus	irregularis	0	MCN 2436	73,01	2,08	0,3	2,88	0,26	3,41	0,3	2,86	0,34	1,85	0,37	1,75	0,29	1,65	0,34	1,72	0,31	1,74	0,37	1,63	0,42	NA	NA	1,42	0,4	1,34	0,35	1,27	0,42	1,35	0,41	1,38	0,38	1,62	0,39	0,54	1,4	0,82	0,52	0,53	0,4	0,32	0,72	0,4	0,45
95	Liolaemus	irregularis	0	MCN 2443	93,78	2,18	0,42	3,14	0,37	3,81	0,41	3,41	0,38	1,97	0,41	1,84	0,41	1,95	0,41	1,87	0,34	2,08	0,44	1,7	0,48	1,67	0,44	1,63	0,43	1,43	0,45	1,38	0,45	1,43	0,41	1,53	0,43	1,66	0,41	0,55	1,64	0,97	1,29	0,57	0,51	0,45	0,77	0,51	0,52
96	Liolaemus	irregularis	0	MCN 2446	76,93	1,89	0,32	2,82	0,33	3,31	0,41	2,76	0,35	1,67	0,43	1,65	0,35	1,62	0,43	1,82	0,47	1,66	0,41	1,41	0,38	1,56	0,37	1,35	0,41	1,12	0,4	1,06	0,37	1,29	0,28	1,19	0,42	1,55	0,39	0,58	1,3	0,82	1,16	0,47	0,37	0,29	0,49	0,54	0,43
97	Liolaemus	irregularis	0	MCN 2431	94,02	2,53	0,41	3,46	0,42	4,14	0,45	3,41	0,42	2,09	0,43	2,13	0,37	2	0,38	2,15	0,35	2,15	0,5	1,83	0,48	1,93	0,47	1,76	0,48	1,5	0,47	1,48	0,48	1,76	0,39	1,64	0,44	1,92	0,41	0,72	1,53	1,06	1,48	0,64	0,52	0,5	0,81	0,53	0,44
98	Liolaemus	kingii	0	MNC 565	76,18	2,25	0,34	2,96	0,31	3,27	0,32	2,59	0,33	1,85	0,35	1,86	0,32	1,67	0,32	1,79	0,28	1,69	0,39	1,46	0,33	1,67	0,31	1,4	0,38	1,16	0,36	1,15	0,34	1,4	0,28	1,4	0,28	1,62	0,28	0,48	1,16	0,72	1,13	0,44	0,39	0,37	0,55	0,37	0,33
99	Liolaemus	kingii	0	MCN 566	76,99	2,32	0,38	3,02	0,32	3,48	0,32	2,87	0,35	1,87	0,38	1,85	0,32	1,76	0,33	1,9	0,3	1,89	0,36	1,6	0,31	1,66	0,26	1,39	0,43	1,31	0,39	1,25	0,35	1,31	0,36	1,4	0,36	1,6	0,27	0,58	1,34	0,76	1,3	0,56	0,46	0,4	0,58	0,37	0,41
100	Liolaemus	koleng	0	MCN 577	52,07	1,61	0,24	2,09	0,2	2,49	0,22	2,09	0,23	1,3	0,27	1,24	0,28	1,27	0,24	1,19	0,21	1,26	0,22	1,2	0,25	1,25	0,19	1,17	0,29	1,05	0,24	1	0,19	0,96	0,16	1,15	0,22	1,28	0,2	0,42	0,98	0,6	0,89	0,4	0,34	0,22	0,29	0,28	0,3
101	Liolaemus	koleng	0	MCN 578	70,18	1,78	0,28	2,4	0,25	2,89	0,27	2,51	0,25	1,56	0,31	1,4	0,28	1,45	0,27	1,6	0,3	1,63	0,3	1,41	0,32	1,38	0,27	1,42	0,36	1,32	0,41	1,31	0,33	NA	NA	1,28	0,27	1,39	0,23	NA	1,13	0,61	0,85	0,46	0,44	0,22	0,4	0,29	0,37
102	Liolaemus	koleng	0	MCN 579	55,01	1,97	0,32	2,68	0,23	3,09	0,24	2,81	0,3	1,76	0,3	1,37	0,33	1,43	0,25	1,73	0,28	1,6	0,25	1,64	0,22	1,46	0,22	1,4	0,34	1,34	0,3	1,31	0,28	0,91	0,22	1,39	0,23	1,61	0,22	0,44	1,17	0,65	0,41	0,48	0,58	0,48	0,23	0,43	0,31
103	Liolaemus	koleng	0	MCN 580	57,18	1,77	0,28	2,41	0,23	2,92	0,26	2,51	0,22	1,5	0,31	1,4	0,28	1,47	0,25	1,63	0,25	1,55	0,29	1,44	0,27	1,42	0,22	1,35	0,32	1,24	0,29	1,21	0,2	1,22	0,2	1,3	0,26	1,47	0,23	0,44	1,07	0,63	0,94	0,43	0,35	0,23	0,45	0,3	0,29
104	Liolaemus	Koslowskyi	0	FML 1223	55,02	1,4	0,22	2,12	0,19	2,55	0,21	2,05	0,23	1,09	0,26	1,21	0,21	1,31	0,27	1,51	0,27	1,36	0,25	1,26	0,24	1,49	0,21	1,09	0,26	0,98	0,26	1,02	0,25	1,22	0,24	0,9	0,25	1,24	0,28	0,34	0,86	0,49	0,73	0,34	0,3	0,23	0,36	0,28	0,29
105	Liolaemus	koslowskyi	0	MCN 473	56,94	1,64	0,22	2,44	0,23	3	0,29	2,46	0,31	1,39	0,28	1,38	0,22	1,29	0,18	1,4	0,15	1,39	0,22	1,15	0,2	1,37	0,2	1,05	0,23	0,91	0,24	0,87	0,24	1,23	0,17	0,98	0,18	1,24	0,18	0,45	0,95	1	0,57	0,38	0,32	0,26	0,49	0,27	0,33
106	Liolaemus	koslowskyi	0	MCN 574	56,8	1,64	0,28	2,31	0,25	2,87	0,25	2,29	0,27	1,18	0,28	1,41	0,3	1,35	0,31	1,47	0,25	1,47	0,31	1,29	0,28	1,33	0,23	1,1	0,31	0,93	0,27	0,92	0,25	1,05	0,2	1,02	0,28	1,1	0,25	0,38	0,77	0,61	0,87	0,44	0,39	0,29	0,45	0,28	0,34
107	Liolaemus	koslowskyi	0	MCN 576	55,47	1,8	0,29	2,65	0,27	3,15	0,28	2,67	0,4	1,43	0,25	1,53	0,28	1,55	0,32	1,56	0,27	1,66	0,35	1,42	0,3	1,53	0,23	1,26	0,34	1,06	0,28	1,08	0,24	1,28	0,23	1,25	0,24	1,3	0,23	0,44	0,97	0,63	0,96	0,43	0,36	0,33	0,37	0,32	0,25
108	Liolaemus	kriegi	0	MCN 511	89,11	2,79	0,34	3,61	0,3	4,24	0,34	3,5	0,4	2,38	0,44	2,29	0,35	2,08	0,34	2,12	0,45	1,91	0,44	2	0,3	1,73	0,5	1,59	0,48	1,54	0,49	1,62	0,37	1,79	0,43	2,12	0,4	0,73	1,48	0,99	1,39	0,76	0,61	0,36	0,76	0,52	0,46	0,64	0,52
109	Liolaemus	nigromaculatus	0	FMNH 218665	62,2	1,94	0,3	2,37	0,26	2,7	0,28	2,39	0,34	1,44	0,34	1,7	0,27	1,58	0,28	1,65	0,33	1,75	0,29	1,48	0,26	1,54	0,27	1,47	0,26	1,24	0,26	1,21	0,25	1,35	0,25	1,37	0,29	1,52	0,28	0,58	0,99	0,67	0,91	0,48	0,33	NA	NA	0,42	0,34
110	Liolaemus	pictus	0	FMNH 213287	60,54	1,81	0,24	2,62	0,21	3,15	0,24	2,66	0,28	1,58	0,27	1,82	0,23	1,73	0,24	1,92	0,21	1,83	0,24	1,63	0,21	1,78	0,19	1,44	0,25	1,31	0,22	1,35	0,23	1,46	0,18	1,46	0,22	1,92	0,21	0,55	1,01	0,68	0,86	0,36	0,29	0,25	0,51	0,22	0,33
111	Liolaemus	cuyanus	0	FML (SAUR) 1803	NA	2,61	0,41	3,78	0,38	4,31	0,39	3,25	0,39	1,98	0,41	2,32	0,39	2,11	0,46			2,18	0,53	1,99	0,5	1,84	0,38	1,52	0,54	1,76	0,53	1,52	0,49	1,43	0,37	1,65	0,36	1,9	0,34	0,83	1,71	0,95	1,48	0,74	0,55	0,47	0,68	0,43	0,62
112	Liolaemus	schrocchii	0	FML 01757-1	92,68	3,07	0,4	3,96	0,47	4,65	0,52	4,03	0,58	2,56	0,55	2,38	0,49	2,29	0,44	2,34	0,4	2,46	0,6	2,03	0,48	2,13	0,45	2,01	0,65	1,62	0,57	1,46	0,49	1,77	0,39	1,94	0,46	2,17	0,43	0,76	1,83	0,97	1,36	0,68	0,47	0,49	0,96	0,53	0,53
113	Stenocercus	doellojuradoi	0	FML 03521	NA	1,67	0,26	2,91	0,27	3,69	0,34	3,12	0,37	1,8	0,43	1,63	0,34	1,61	0,41	1,76	0,37	1,8	0,48	1,62	0,47	1,64	0,37	1,31	0,54	1,28	0,47	1,27	0,43	1,29	0,37	1,05	0,44	1,3	0,4	0,56	1,42	0,83	1,07	0,44	0,52	0,22	0,86	0,19	0,45
114	Stenocercus	doellojuradoi	0	FML 00503	NA	1,64	0,34	2,43	0,3	3,19	0,34	2,67	0,38	1,49	0,38	1,45	0,3	1,34	0,3	1,4	0,27	1,52	0,39	1,42	0,36	1,42	0,31	1,22	0,43	1,13	0,39	1,09	0,39	1,18	0,33	1,02	0,35	1,24	0,34	0,63	1,26	0,8	1,09	0,41	0,37	0,28	0,66	0,36	0,44
115	Leiosaurus	paronae	0	FML 00035	NA	2,51	0,39	3,53	0,35	4,4	0,36	3,83	0,39	1,98	0,45	1,81	0,43	1,63	0,52	1,76	0,46	1,73	0,55	1,52	0,51	1,58	0,42	1,58	0,56	1,29	0,55	1,34	0,5	1,57	0,42	1,49	0,46	1,64	0,41	0,75	1,37	1,08	1,54	0,56	0,42	0,25	0,59	0,5	0,51
116	Tropidurus	etheridgei	0	FML 01985	NA	2,71	0,44	4,11	0,36	4,8	0,39	4,56	0,41	2,43	0,43	2,42	0,34	2,04	0,37	2,32	0,28	2,15	0,47	2,06	0,45	2,13	0,32	1,91	0,46	1,49	0,41	1,58	0,35	1,98	0,37	1,88	0,44	2,07	0,36	0,75	1,2	0,83	1,18	0,55	0,38	NA	NA	0,77	0,56
117	Tropidurus	melanopleurus	0	SAUR 02055	NA	2,04	0,24	3,38	0,25	4,03	0,24	3,89	0,27	1,98	0,32	2,74	0,23	2,25	0,21	2,7	0,21	2,29	0,22	2,41	0,21	2,53	0,19	2,13	0,21	1,8	0,23	2,07	0,21	2,39	0,22	2,43	0,27	2,95	0,24	0,47	1,01	0,54	0,6	0,33	0,17	0,44	0,24	0,51	0,23
118	Tropidurus	melanopleurus	0	SAUR 02056	72,17	2,72	0,4	3,32	0,32	4,15	0,33	2,084	0,34	2,23	0,36	2,71	0,32	2,29	0,3	2,76	0,27	2,36	0,3	2,38	0,28	2,64	0,24	2,15	0,37	1,79	0,34	2	0,25	2,32	0,25	2,46	0,35	2,98	0,25	0,63	0,77	0,62	0,99	0,42	0,24	NA	NA	0,57	0,34
120	Ameiva	ameiva	0	UNNEC 01391	70,02	2,24	0,29	3,17	0,34	3,56	0,34	2,83	0,36	1,83	0,34	1,79	0,21	1,47	0,37	1,44	0,33	1,47	0,49	1,11	0,48	1,02	0,44	1,15	0,47	1,1	0,49	0,94	0,49	0,96	0,44	1,2	0,39	1,37	0,31	0,63	1,34	0,77	1,15	0,47	0,52	0,3	0,48	0,36	0,4
121	Ameiva	ameiva	0	UNNEC 01390	66,43	2,66	0,36	3,26	0,28	3,5	0,39	2,84	0,38	2,08	0,39	2,25	0,42	1,73	0,45	2	0,37	1,42	0,58	1,14	0,54	1,59	0,47	1,27	0,55	1,06	0,59	1	0,56	1,25	0,47	1,45	0,41	1,52	0,42	0,52	1,18	0,68	1,28	0,56	0,5	0,22	0,53	0,48	0,42
122	Ameiva	ameiva	0	UNNEC 01374	78,42	3,4	0,55	3,86	0,41	4,07	0,38	3,11	0,49	2,33	0,45	2,81	0,491	1,95	0,59	2,16	0,59	1,44	0,88	1,44	0,95	1,96	0,8	1,22	0,92	1,22	0,9	1,25	0,87	1,62	0,62	1,37	0,57	1,94	0,55	0,51	1,57	0,78	1,35	0,6	0,51	0,57	0,68	0,39	0,45
123	Anisolepis	longicauda	0	UNNEC 01361	89,88	2,3	0,23	3,49	0,25	4,5	0,4	3,71	0,5	1,77	0,38	2,82	0,31	2,19	0,35	2,78	0,31	2,46	0,42	2,22	0,33	2,53	0,3	2,06	0,5	1,9	0,44	1,8	0,41	2,39	0,4	1,74	0,46	2	0,42	0,53	1,1	0,81	0,97	0,59	0,41	0,21	0,48	0,32	0,4
124	Cnemidophorus	lacertoides	0	UNCR OCN ZU 547	48,08	1,52	0,17	2,05	0,19	2,33	0,21	1,79	0,24	1,19	0,22	1,27	0,2	0,94	0,21	1,27	0,18	0,81	0,25	0,65	0,26	1,05	0,21	0,63	0,31	0,45	0,33	0,55	0,31	1,12	0,3	0,73	0,22	0,86	0,18	0,24	0,81	0,41	0,74	0,35	0,3	0,2	0,35	0,23	0,27
125	Cercosaura	parkeri	0	MLP.S 1577	27,21	0,52	0,07	0,85	0,09	1,06	0,1	0,85	0,08	0,52	0,1	0,48	0,08	0,4	0,09	0,53	0,08	0,46	0,12	NA	NA	NA	NA	0,42	0,13	0,35	0,13	0,31	0,13	0,44	0,1	0,35	0,12	0,46	0,1	0,15	0,34	0,19	0,27	0,13	0,08	0,11	0,12	0,11	0,15
126	Cercosaura	parkeri	0	MLP.S 1579	32,57	0,68	0,09	1,07	0,09	1,4	0,1	1,2	0,12	0,63	0,11	0,52	0,07	0,45	0,1	0,54	0,12	0,51	0,15	0,41	0,13	0,58	0,1	0,5	0,15	0,38	0,15	0,38	0,15	0,47	0,11	0,43	0,12	0,59	0,11	0,18	0,36	0,22	0,35	0,16	0,17	0,08	0,17	0,11	0,13
127	Cercosaura	parkeri	0	MLP.S 1581	27,23	0,49	0,1	0,82	0,08	1,1	0,08	0,98	0,09	0,6	0,13	0,47	0,1	0,45	0,13	0,49	0,1	0,42	0,11	0,35	0,12	0,53	0,12	0,41	0,15	0,34	0,13	0,13	0,12	0,52	0,12	0,35	0,12	0,45	0,09	0,19	0,37	0,22	0,31	0,15	0,15	0,09	0,1	0,12	0,14
128	Cercosaura	parkeri	0	UNNEC 00895	34,17	0,59	0,12	0,91	0,11	1,26	0,13	1,08	0,14	0,56	0,14	0,64	0,12	0,54	0,13	0,57	0,15	0,6	0,15	0,47	0,13	0,6	0,11	0,47	0,18	0,41	0,16	0,49	0,15	0,54	0,15	0,49	0,15	0,56	0,17	0,2	0,44	0,24	0,38	0,17	0,16	0,1	0,12	0,16	0,19
129	Cercosaura	parkeri	0	UNNEC 00896	40,17	0,69	0,12	1,03	0,14	1,27	0,14	1,08	0,13	0,67	0,16	0,6	0,15	0,51	0,15	0,56	0,13	0,61	0,17	0,5	0,16	0,57	0,14	0,54	0,18	0,44	0,17	0,46	0,15	0,54	0,15	0,46	0,15	0,56	0,13	0,24	0,37	0,23	0,36	0,17	0,14	0,1	0,13	0,15	0,19
130	Cercosaura	parkeri	0	MLP.S 1587	20,23	0,36	0,06	0,57	0,06	0,77	0,07	0,67	0,08	0,35	0,09	0,35	0,06	0,3	0,08	0,37	0,08	0,38	0,11	0,29	0,09	0,39	0,09	0,35	0,11	0,27	0,1	0,27	0,08	0,36	0,09	0,26	0,09	0,38	0,08	0,13	0,28	0,14	0,25	0,11	0,12	0,06	0,09	0,12	0,1
131	Cercosaura	schreibersii	0	UNNEC 00003	38,34	0,67	0,1	1,03	0,1	1,33	0,13	1,09	0,13	0,6	0,14	0,55	0,12	0,46	0,14	0,59	0,13	0,53	0,14	0,43	0,14	0,62	0,14	0,52	0,16	0,41	0,15	0,4	0,15	0,58	0,13	0,42	0,13	0,55	0,12	0,2	0,35	0,22	0,35	0,14	0,18	0,09	0,13	0,15	0,15
132	Cercosaura	schreibersii	0	UNNEC 01178	40,26	0,64	0,15	0,94	0,15	1,32	0,16	1,14	0,14	0,62	0,12	0,58	0,14	0,49	0,16	0,59	0,14	0,58	0,18	0,48	0,16	0,61	0,17	0,5	0,19	0,41	0,18	0,46	0,16	0,59	0,14	0,46	0,15	0,59	0,13	0,25	NA	0,28	0,48	NA	NA	NA	NA	0,14	0,18
133	Cercosaura	schreibersii	0	UNNEC 01182	36,73	0,73	0,14	1,09	0,14	1,32	0,15	1,17	0,16	0,62	0,15	0,55	0,14	0,49	0,15	0,53	0,15	0,6	0,18	0,48	0,16	0,53	0,16	0,55	0,21	0,47	0,16	0,35	0,21	0,43	0,19	0,44	0,15	0,5	0,14	0,26	0,43	0,27	0,36	0,19	0,21	0,13	0,12	0,19	0,2
134	Cercosaura	schreibersii	0	UNNEC 002249	31,5	0,58	0,13	0,96	0,13	1,23	0,14	1,02	0,12	0,59	0,15	0,51	0,11	0,49	0,13	0,56	0,12	0,55	0,15	0,46	0,14	0,58	0,12	0,45	0,17	0,37	0,15	0,4	0,14	0,56	0,11	0,43	0,13	0,53	0,12	0,2	0,38	0,2	0,31	0,13	0,11	0,13	0,16	0,16	0,14
135	Cercosaura	schreibersii	0	UNNEC 04832	40,32	0,59	0,13	1,04	0,12	1,31	0,13	1,07	0,14	0,57	0,15	0,46	0,14	0,5	0,15	0,56	0,15	0,65	0,16	0,37	0,14	0,66	0,13	0,57	0,17	0,39	0,16	0,41	0,14	0,52	0,15	0,48	0,16	0,5	0,14	0,24	NA	0,26	0,4	NA	NA	0,08	0,13	0,14	0,16
136	Cercosaura	schreibersii	0	UNNEC 5001	36,21	0,57	0,15	0,95	0,12	1,29	0,14	1,09	0,14	0,67	0,17	0,48	0,14	0,46	0,16	0,4	0,14	0,51	0,17	NA	NA	NA	NA	0,47	0,16	0,39	0,17	NA	NA	NA	NA	0,4	0,16	0,5	0,13	0,2	0,36	0,22	0,35	0,16	0,2	0,08	0,11	0,14	0,18
137	Cercosaura	schreibersii	0	UNNEC 5236	32,52	0,62	0,1	0,89	0,12	1,23	0,1	0,99	0,11	0,54	0,12	0,53	0,11	0,44	0,14	0,56	0,13	0,51	0,16	0,42	0,14	0,56	0,12	0,45	0,15	0,4	0,13	0,41	0,14	0,49	0,14	0,39	0,13	0,53	0,11	0,23	0,4	0,24	0,33	0,16	0,12	0,08	0,12	0,14	0,16
138	Homonota	fasciata	1	UNNEC 07717	51,23	1,65	0,18	1,98	0,2	2,12	0,2	1,85	0,23	1,25	0,23	1,29	0,17	1,13	0,18	1,29	0,16	1,12	0,23	0,84	0,21	1,1	0,15	0,94	0,22	0,56	0,2	0,66	0,18	0,91	0,15	1,03	0,21	1,05	0,15	0,48	0,77	0,42	0,63	0,34	0,14	0,26	0,24	0,31	0,31
139	Homonota	fasciata	1	UNNEC 9158	55,77	1,72	0,18	2,04	0,19	2,02	0,18	1,73	0,18	1,2	0,23	1,14	0,17	1,02	0,19	1,05	0,16	0,99	0,19	0,77	0,17	0,88	0,16	0,88	0,17	0,59	0,17	0,64	0,15	0,84	0,14	0,9	0,18	0,99	0,14	0,53	0,81	0,54	0,65	0,29	0,22	0,19	0,22	0,27	0,31
140	Kentropix	viridistriga	0	UNNEC 01069	81,84	2,44	0,37	3,39	0,35	4,06	0,4	3,33	0,35	1,94	0,37	1,91	0,33	1,56	0,44	1,87	0,34	1,53	0,49	1,36	0,46	1,61	0,44	1,35	0,52	1,13	0,5	1,13	0,45	1,3	0,4	1,2	0,4	1,65	0,4	0,45	1,28	0,76	1,15	0,41	0,5	0,23	0,4	0,31	0,41
141	Kentropix	viridistriga	0	UNNEC 04758	70,43	2,07	0,29	2,96	0,31	3,45	0,33	2,8	0,31	1,52	0,31	1,7	0,3	1,34	0,34	1,66	0,31	1,34	0,33	1,22	0,33	1,6	0,31	1,03	0,38	0,83	0,38	0,86	0,39	1,45	0,33	0,95	0,31	1,51	0,31	0,47	0,93	0,66	0,9	0,37	0,38	0,2	0,3	0,29	0,36
142	Kentropix	viridistriga	0	UNNEC 6967	37,36	1,09	0,15	1,5	0,15	1,84	0,15	1,5	0,16	0,89	0,16	1,19	0,16	0,91	0,17	1,14	0,16	0,97	0,19	0,79	0,19	1,01	0,16	0,74	0,2	0,56	0,19	0,57	0,19	0,89	0,16	0,7	0,15	0,9	0,13	0,36	0,45	0,36	0,56	0,24	0,25	0,15	0,23	0,18	0,21
143	Liolaemus	azarai	0	UNNEC 04333	30,23	0,89	0,14	1,34	0,16	1,71	0,16	1,38	0,15	0,72	0,15	0,88	0,17	0,79	0,18	0,84	0,15	0,84	0,19	0,71	0,15	0,79	0,15	0,64	0,18	0,53	0,2	0,55	0,17	0,68	0,13	0,51	0,16	0,7	0,14	0,29	0,5	0,32	0,45	0,19	0,15	0,11	0,16	0,16	0,16
144	Liolaemus	azarai	0	UNNEC 7634	44,99	1,14	0,16	1,66	0,12	2,17	0,12	1,75	0,13	0,94	0,13	0,99	0,15	0,94	0,14	1	0,14	1	0,17	0,88	0,2	1,07	0,13	0,78	0,22	0,65	0,21	0,69	0,21	0,96	0,19	0,72	0,19	0,76	0,18	0,43	0,73	0,42	0,61	0,31	0,23	0,17	0,45	0,2	0,2
145	Liolaemus	azarai	0	UNNEC 9656	38,17	1,18	0,15	1,56	0,18	2,02	0,18	1,59	0,18	0,91	0,17	0,94	0,17	0,87	0,2	0,92	0,18	1,05	0,19	0,93	0,18	0,96	0,16	0,78	0,2	0,6	0,19	0,62	0,18	0,83	0,16	0,64	0,18	0,78	0,15	0,36	0,6	0,35	0,52	0,26	0,24	0,11	0,27	0,24	0,2
146	Liolaemus	azarai	0	UNNEC 10587	47,15	1,29	0,18	1,65	0,18	2,19	0,2	1,77	0,19	1,05	0,24	NA	NA	0,96	0,21	NA	NA	NA	NA	NA	NA	NA	NA	NA	NA	NA	NA	NA	NA	NA	NA	0,74	0,21	NA	NA	0,34	0,69	0,4	0,6	0,34	0,2	0,2	0,41	0,29	0,25
147	Liolaemus	azarai	0	UNNEC 10588	46,98	0,469	0,188	1,895	0,186	2,409	0,208	1,957	0,208	1,087	0,201	NA	NA	NA	NA	NA	NA	NA	NA	NA	NA	NA	NA	NA	0,968	0,203	NA	NA	NA	NA	NA	0,784	0,184	NA	NA	0,367	0,793	0,491	0,652	0,375	0,214	0,179	0,401	0,2	0,233
148	Liolaemus	azarai	0	UNNEC 09770	51,68	1,233	0,176	1,714	0,207	2,203	0,216	1,76	0,204	1,015	0,209	1,028	0,187	0,953	0,206	1,085	0,21	0,95	0,232	0,993	0,203	1,114	0,209	0,775	0,797	0,255	0,682	0,231	0,769	0,979	0,738	0,241	0,877	0,196	0,2	0,186	0,353	0,678	0,471	0,367	0,305	0,218	0,374	0,264	0,271
149	Liolaemus	chacoensis	0	UNNEC 04836	49,54	1,304	0,211	1,986	0,193	2,508	0,244	2,031	0,2	1,063	0,24	1,12	0,235	0,97	0,245	1,072	0,199	1,034	0,241	0,976	0,223	1,056	0,204	0,71	0,258	0,688	0,251	0,706	0,213	0,961	0,194	0,844	0,277	0,904	0,209	0,31	0,739	0,401	0,611	0,315	0,257	0,193	0,34	0,247	0,235
150	Liolaemus	chacoensis	0	UNNEC 1920	24,66	0,718	0,12	0,996	0,136	1,296	0,144	1,194	0,138	0,446	0,148	0,656	0,132	0,496	0,156	0,608	0,122	0,54	0,174	0,492	0,156	0,612	0,132	0,45	0,184	0,344	0,186	0,38	0,176	0,57	0,142	0,392	0,154	0,488	0,128	0,186	0,396	0,22	0,41	0,194	0,148	0,068	0,188	0,124	0,132
151	Tropidurus	etheridgei	0	UNNEC 6817	30,97	1,181	0,175	1,741	0,154	2,136	0,181	2,015	0,166	0,96	0,216	1,151	0,183	0,991	0,194	1,193	0,179	1,054	0,169	0,984	0,18	1,177	0,161	0,963	0,174	0,773	0,21	0,792	0,175	1,036	0,169	0,876	0,2	1,094	0,161	0,311	0,488	0,286	0,506	0,247	0,168	0,086	0,134	0,221	0,154
152	Tropidurus	etheridgei	0	UNNEC 6818	41,04	1,511	0,206	2,096	0,221	2,479	0,205	2,296	0,203	1,153	0,218	1,395	0,235	1,222	0,227	1,41	0,226	1,294	0,307	1,459	0,257	1,191	0,285	1,157	0,277	1,007	0,307	0,915	0,239	1,035	0,287	1,118	0,271	1,315	0,245	0,438	0,781	0,44	0,702	0,35	0,236	0,095	0,173	0,371	0,282
153	Tropidurus	etheridgei	0	UNNEC 7004	82,61	2,76	0,267	3,897	0,331	4,515	0,415	4,2	0,477	2,259	0,421	2,511	0,415	2,154	0,469	2,29	0,338	2,313	0,549	2,053	0,429	2,21	0,388	2,067	0,565	2,024	0,507	1,647	0,477	1,649	0,55	1,877	0,578	2,078	0,491	0,735	1	0,583	1,258	0,508	0,335	0,204	0,239	0,618	0,511
154	Tropidurus	etheridgei	0	UNNEC 7005	95,39	3,598	0,624	4,746	0,509	5,911	0,672	5,407	0,66	3,085	0,607	3,715	0,47	NA	NA	NA	NA	NA	0,535	NA	NA	NA	NA	2,643	0,771	NA	NA	NA	NA	NA	NA	2,972	0,655	NA	NA	0,921	1,181	0,946	1,428	0,579	0,343	0,224	0,328	0,942	0,565
155	Tropidurus	abdalai	0	UNNEC 7011	82,14	3,197	0,397	4,248	0,404	5,052	0,42	4,697	0,459	2,57	0,426	2,693	0,458	2,207	0,446	2,479	0,371	2,313	0,431	2,279	0,411	2,418	0,332	2,101	0,515	1,705	0,448	1,849	0,382	2,071	0,323	1,998	0,49	2,307	0,438	0,87	1,097	0,81	1,301	0,565	0,265	NA	NA	0,993	0,454
156	Tropidurus	etheridgei	0	UNNEC 7008	77,98	2,697	0,371	3,526	0,319	4,194	0,332	3,947	0,343	2,004	0,376	2,304	0,415	1,838	0,397	2,181	0,355	1,921	0,409	1,857	0,395	2,052	0,332	1,569	0,407	1,25	0,366	1,382	0,308	1,838	0,288	1,677	0,399	1,888	0,361	0,717	0,984	0,679	1,087	0,496	0,309	NA	NA	0,769	0,384
157	Tropidurus	etheridgei	0	UNNEC 1331	47,81	1,894	0,261	2,743	0,239	3,254	0,285	2,905	0,28	1,549	0,295	1,781	0,344	1,477	0,26	1,776	0,242	1,562	0,354	1,496	0,285	1,663	0,266	1,342	0,311	1,117	0,226	1,202	0,227	1,41	0,243	1,329	0,344	1,494	0,26	0,51	0,668	0,526	0,848	0,331	0,228	NA	NA	0,382	0,322
158	Tropidurus	guarani	0	UNNEC 7012	NA	3,456	0,458	4,406	0,432	5,262	0,501	4,97	0,488	2,495	0,411	NA	NA	2,773	0,379	3,569	0,317	2,343	0,38	NA	NA	NA	NA	2,291	0,409	NA	NA	NA	NA	NA	NA	NA	NA	NA	NA	0,862	1,452	0,979	1,556	0,621	0,33	NA	NA	1,12	0,562
159	Tropidurus	spinolosus	0	CHC S 205	72,69	1,268	0,228	1,917	0,209	2,363	0,275	1,931	0,274	1,096	0,276	1,032	0,178	1,047	0,225	1,101	0,172	1,093	0,271	0,786	0,234	NA	NA	NA	NA	NA	NA	NA	NA	NA	NA	0,722	0,241	0,755	0,164	0,43	0,896	0,552	0,657	0,311	0,363	0,199	0,33	0,189	0,336
160	Tropidurus	guarani	0	UNNEC 7007	NA	3,746	0,44	NA	NA	4,835	0,434	4,582	0,484	2,818	0,482	NA	NA	NA	NA	NA	NA	2,658	0,398	2,711	0,362	3,281	0,395	2,496	0,392	2,047	0,351	2,311	0,355	2,987	0,406	NA	NA	NA	NA	0,969	1,023	0,902	1,35	0,651	0,305	NA	NA	0,957	0,354
161	Tropidurus	spinulosus	0	UNNEC 7010	83,11	3,036	0,319	3,934	0,35	4,536	0,346	4,321	0,365	2,23	0,36	3,084	0,324	2,274	0,296	0,3	0,325	2,169	0,302	2,312	0,27	2,908	0,256	2,052	0,364	1,659	0,291	2,013	0,302	2,739	0,3	2,498	0,378	2,948	0,3	0,812	1,013	0,653	1,298	0,544	0,276	NA	NA	0,79	0,45
162	Tropidurus	spinulosus	0	UNNEC 7009	75,16	2,904	0,297	3,825	0,289	4,309	0,324	3,952	0,349	2,175	0,433	2,939	0,279	2,184	0,224	2,897	0,23	2,297	0,362	2,316	0,282	2,51	0,233	2,127	0,373	1,729	0,306	2,013	0,279	2,235	0,308	2,376	0,295	2,882	0,227	0,761	0,981	0,695	1,221	0,475	0,207	NA	NA	0,624	0,385
163	Tropidurus	torquatus	0	UNNEC 6815	79,35	2,571	0,285	3,887	0,246	5,035	0,341	4,651	0,354	2,352	0,35	2,683	0,305	2,382	0,291	2,864	0,279	2,575	0,295	2,366	0,349	NA	NA	2,295	0,396	1,804	0,358	1,861	0,26	2,596	0,242	2,276	0,333	2,712	0,323	0,779	1,027	0,704	1,202	0,501	0,289	NA	NA	0,645	0,467
164	Tropidurus	torquatus	0	UNNEC 6816	114,1	4,601	0,604	6,558	0,684	7,802	0,802	7,381	0,888	3,931	0,745	4,563	0,652	3,789	0,502	3,932	0,445	3,658	0,565	3,312	0,519	3,735	0,438	3,089	0,554	2,458	0,509	2,775	0,407	3,402	0,476	3,67	0,739	3,882	0,579	0,899	1,626	1,181	2,043	0,731	0,429	NA	NA	0,998	0,653
165	Tropidurus	torquatus	0	UNNEC 7002	78,86	3,3	0,36	4,7	0,41	5,33	0,42	5,05	0,47	3	0,46	3,75	0,47	2,84	0,4	3,51	0,37	2,76	0,37	2,82	0,34	3,21	0,33	2,68	0,49	2,07	0,4	2,38	0,38	2,96	0,4	2,94	0,55	3,42	0,44	0,94	1,2	0,86	1,57	0,69	0,26	NA	NA	1,1	0,35
166	Tropidurus	torquatus	0	UNNEC 7006	82,59	3,46	0,51	4,46	0,58	4,74	0,51	4,78	0,55	3,07	0,47	3,69	0,45	2,84	0,52	3,9	0,48	3,12	0,55	3,24	0,54	3,36	0,5	2,740	0,500	2,29	0,43	2,78	0,46	3,19	0,54	3,29	0,55	3,83	0,52	1,07	1,2	0,82	1,49	0,67	0,33	NA	NA	0,46	0,47
167	Tropidurus	torquatus	0	UNNEC 7013	28,51	1,03	0,13	1,48	0,12	1,88	0,15	1,83	0,15	0,82	0,15	0,87	0,12	0,86	0,14	1,19	0,13	0,98	0,15	0,93	0,14	1,27	0,12	0,86	0,16	0,67	0,14	0,76	0,14	1,17	0,1	0,82	0,16	1,19	0,12	0,27	0,32	0,23	0,4	0,22	0,09	NA	NA	0,15	0,1
168	Polychrus	acutirostris	1	UNNEC 04366	133,09	4,2	0,78	5,14	0,58	5,42	0,8	5,08	0,85	2,68	0,84	3,84	0,75	2,59	0,9	3,66	0,67	2,49	0,92	2,06	0,94	3,6	0,63	2,22	0,88	1,53	0,89	1,66	0,87	3,63	0,61	2,37	0,59	3,83	0,55	0,64	1,64	1,47	2,08	1,22	0,48	0,45	0,71	0,42	0,61
169	Polychrus	acutirostris	1	UNNEC 04367	137,54	3,31	0,53	4,25	0,51	4,98	0,56	4,13	0,64	2,23	0,68	3,35	0,55	2,21	0,58	3,64	0,58	2,53	0,68	1,9	0,68	4,12	0,51	2,06	0,78	1,61	0,76	1,72	0,69	4,16	0,54	2,08	0,69	3,8	0,63	0,63	1,34	1,26	1,6	0,97	0,36	0,37	0,59	0,55	0,46
170	Varanus	cf.niloticus	Unknown	MCN 4614	128,85	4,119	0,617	4,847	0,588	5,060	0,536	4,990	0,515	3,077	0,727	3,545	0,59	3,006	0,626	3,869	0,613	3,056	0,647	2,304	0,728	3,686	0,694	2,516	0,671	1,722	0,851	1,633	0,788	3,459	0,531	2,552	0,676	2,918	0,64	0,918	2,189	1,068	1,931	0,704	0,725	0,596	1,009	0,8	0,662
171	Uromastyx	sp	0	MCN 4627	135,51	3,72	0,772	4,919	0,73	5,865	0,742	5,484	0,891	3	0,794	2,75	0,947	2,061	0,878	2,357	0,741	2,270	0,961	0,835	0,879	1,914	0,857	1,989	1,067	1,826	0,889	1,664	0,843	1,84	0,754	1,911	0,876	2,3	0,777	0,81	2,004	1,404	2,424	1,006	0,654	0,433	1,331	0,773	0,778
172	Physigantus	cocincinus	Unknown	MCN 4702	90,57	2,912	0,461	4,339	0,444	5,13	0,415	4,442	0,433	2,638	0,495	2,957	0,397	2,301	0,475	2,801	0,474	2,248	0,507	1,869	0,467	2,504	0,376	1,886	0,534	1,385	0,544	1,54	0,508	2,269	0,36	2,196	0,469	2,525	0,376	0,624	1,695	0,773	1,521	0,664	0,404	0,318	0,6	0,486	0,376
173	Mochlus	sundevali	0	MCN 4692		0,767	0,327	1,221	0,267	1,429	0,248	1,246	0,237	0,679	0,343	0,535	0,269	0,747	0,274	0,697	0,286	0,6	0,309	0,638	0,278	0,547	0,266	0,601	0,28	0,507	0,283	0,504	0,294	NA	NA	0,578	0,278	0,441	0,284	0,222	0,699	0,301	0,615	0,226	0,202	0,158	0,353	0,171	0,232
174	Eublepharis	macularius	1	MCN 4644		3,3	0,45	4,096	0,439	4,166	0,443	3,454	0,481	2,74	0,588	2,243	0,526	2,011	0,482	1,779	0,43	2,044	0,518	1,33	0,527	1,433	0,363	1,473	0,613	0,914	0,564	0,995	0,462	1,297	0,37	1,686	0,603	1,708	0,455	0,769	0,507	1,503	1,391	0,778	0,422	0,482	0,654	0,496	0,773
175	Iguana	iguana	Unknown	MCN 4681		2,686	0,357	3,891	0,352	4,945	0,377	4,298	0,36	2,335	0,412	2,862	0,372	2,595	0,402	3,086	0,365	2,777	0,399	2,192	0,424	3,004	0,334	2,2	0,462	1,8	0,436	1,792	0,402	2,719	0,359	1,996	0,423	2,76	0,359	0,587	1,216	0,883	1,337	0,631	0,358	0,387	0,401	0,393	0,411
176	Ameivula	cf.abalosi	0	UNNE 9766	61,21	1,98	0,218	2,383	0,216	2,658	0,218	2,071	0,226	1,297	0,263	1,543	0,248	1,163	0,237	1,429	0,228	1,004	0,273	0,833	0,284	1,298	0,247	0,824	0,289	0,678	0,27	0,694	0,275	1,099	0,264	0,788	0,241	1,064	0,216	0,36	0,924	0,551	0,793	0,421	0,349	0,251	0,497	0,265	0,256
177	Anolis	gundlachi	1	RT 14478		1,99	0,233	3,009	0,229	3,444	0,25	2,799	0,277	1,771	0,246	2,487	0,239	1,605	0,288	2,193	0,209	1,722	0,199	1,508	0,158	2,261	0,18	1,842	0,197	0,728	0,255	1,385	0,157	2,156	0,174	1,6	0,209	2,357	0,19	0,582	0,652	0,698	0,792	0,578	0,172	0,202	0,404	0,372	0,285
178	Anolis	gundlachi	1	RT 14479		1,93	0,232	3,442	0,3	3,9	0,303	3,082	0,306	1,865	0,275	2,622	0,268	1,818	0,276	2,577	0,231	1,812	0,258	1,714	0,212	2,378	0,2	1,883	0,262	0,837	0,308	1,589	0,221	2,435	0,216	1,721	0,302	2,675	0,236	0,462	0,655	0,775	0,786	0,654	0,272	0,224	0,467	0,329	0,381
179	Liolameus	lavillai	0	MCN 2686	58,31	1,692	0,274	2,325	0,263	3,004	0,246	2,431	0,235	1,418	0,25	1,5	0,24	1,519	0,264	1,5	0,233	1,659	0,285	1,424	0,238	1,488	0,226	1,224	0,279	1,058	0,25	1,143	0,228	1,289	0,225	1,239	0,232	1,223	0,221	0,308	0,978	0,549	0,747	0,411	0,346	0,212	0,637	0,379	0,354
180	Liolaemus	lavillai	0	MCN 4351	40,85	1,354	0,228	1,918	0,216	2,438	0,2	1,996	0,184	1,096	0,215	1,338	0,214	1,239	0,207	1,226	0,193	1,257	0,212	1,021	0,183	1,302	0,165	0,942	0,197	0,751	0,197	0,733	0,169	1,009	0,156	0,883	0,207	1,026	0,16	0,314	0,792	0,415	0,604	0,344	0,333	0,177	0,323	0,271	0,237
181	Liolaemus	magellanicus	0	MCN 581	57,59	1,57	0,222	1,937	0,157	2,363	0,229	2,052	0,227	1,275	0,257	1,198	0,21	1,247	0,231	1,258	0,238	1,312	0,278	1,082	0,206	1,208	0,195	1,054	0,228	0,875	0,218	0,906	0,204	1,057	0,196	0,964	0,223	1,112	0,222	0,394	1,005	0,617	0,854	0,506	0,399	0,241	0,53	0,301	0,349
182	Liolameus	magellanicus	0	MCN 582	60,5	1,361	0,223	1,774	0,22	2,154	0,247	1,877	0,21	1,169	0,251	1,064	0,227	1,055	0,206	1,019	0,21	1,13	0,216	0,989	0,214	0,998	0,191	0,946	0,218	0,802	0,218	0,758	0,202	0,948	0,173	0,919	0,215	0,932	0,202	0,373	0,802	0,504	0,687	0,313	0,278	0,187	0,342	0,283	0,245
183	Liolaemus	magellanicus	0	MCN 583	52,47	1,633	0,224	2,029	0,193	2,464	0,189	2,204	0,199	1,173	0,262	1,23	0,204	1,293	0,23	1,224	0,198	1,361	0,235	1,053	0,226	1,217	0,192	1,204	0,24	0,924	0,245	0,888	0,203	1,016	0,193	0,969	0,215	1,024	0,181	0,464	1,018	0,565	0,781	0,417	0,389	0,228	0,433	0,292	0,342
184	Liolaemus	magellanicus	0	MCN 584	71,63	1,75	0,246	2,463	0,245	2,89	0,258	2,503	0,261	1,627	0,3	1,557	0,269	1,491	0,27	1,857	0,267	1,574	0,287	1,433	0,325	1,698	0,236	1,298	0,267	1,404	0,273	1,393	0,237	1,543	0,219	1,258	0,25	1,508	0,231	0,511	1,027	0,622	0,799	0,476	0,338	0,275	0,572	0,304	0,506
185	Liolaemus	magellanicus	0	MCN 585	61,89	1,586	0,236	2,115	0,218	2,539	0,228	2,18	0,231	1,254	0,254	1,25	0,224	1,336	0,247	1,243	0,205	1,295	0,223	1,178	0,209	1,192	0,185	1,078	0,227	0,981	0,21	0,877	1,191	1,006	0,173	1,027	0,207	1,11	0,18	0,43	0,955	0,567	0,83	0,474	0,321	0,24	0,46	0,252	0,293
186	Liolaemus	magellanicus	0	MCN 586	55,94	1,539	0,25	2,054	0,239	2,47	0,225	2,142	0,233	1,291	0,313	1,199	0,249	1,201	0,251	1,167	0,225	1,251	0,245	1,188	0,223	1,154	0,212	1.125	0,267	0,927	0,223	0,869	0,214	1,053	0,194	0,956	0,239	1,045	0,216	0,434	0,924	0,584	0,851	0,484	0,346	0,232	0,477	0,279	0,315
187	Liolaemus	multicolor(cf)	0	FML 01356-2	NA	2,032	0,36	2,716	0,364	3,053	0,333	2,652	0,336	1,626	0,394	1,733	0,339	1,47	0,342	1,589	0,329	1,519	0,327	1,423	0,309	1,569	0,298	1,226	0,32	1,126	0,299	1,15	0,277	1,335	0,29	1,223	0,328	1,526	0,338	0,578	1,231	0,736	1,138	0,572	0,37	0,282	0,582	0,326	0,377
188	Liolaemus	multicolor(cf)	0	FML 1356-1	NA	1,923	0,265	2,613	0,237	2,975	0,228	2,583	0,223	1,523	0,288	1,62	0,25	1,414	0,253	1,486	0,243	1,423	0,266	1,302	0,247	1,45	0,216	1,183	0,271	1,007	0,266	0,958	0,238	1,284	0,204	1,215	0,248	1,31	0,239	0,528	0,933	0,638	0,905	0,41	0,403	0,212	0,573	0,308	0,323
189	Liolaemus	multicolor	0	FML 01539-8	71,5	1,837	0,387	2,723	0,288	3,21	0,304	2,86	0,299	1,666	0,33	1,614	0,352	1,487	0,352	1,52	0,31	1,526	0,35	1,325	0,327	1,521	0,291	1,225	0,334	1,054	0,324	1,08	0,301	1,306	0,285	1,193	0,31	1,372	0,328	0,577	1,138	0,749	1,083	0,473	0,341	0,309	0,549	0,308	0,328
190	Liolaemus	multicolor	0	FML 01539-8 bis	NA	1,798	0,37	2,761	0,263	3,297	0,296	2,755	0,296	1,602	0,35	1,612	0,324	1,557	0,324	1,526	0,281	1,526	0,344	1,323	0,35	1,344	0,334	1,244	0,364	1,102	0,332	1,109	0,308	1,319	0,274	1,233	0,318	1,404	0,312	0,602	1,154	0,677	1,057	0,504	0,305	0,282	0,517	0,291	0,228
191	Liolaemus	multicolor	0	FML 01539-6	67,97	1,715	0,32	2,484	0,282	2,823	0,251	2,498	0,251	1,404	0,315	1,419	0,313	1,292	0,328	1,307	0,277	1,344	0,34	1,165	0,286	1,232	0,241	1,074	0,331	0,939	0,286	0,919	0,269	1,118	0,241	1,055	0,3	1,163	0,279	0,525	0,119	0,677	1,036	0,503	0,341	0,276	0,527	0,311	0,279
192	Liolaemus	multicolor	0	FML 2035-7	78,14	2,089	0,345	2,825	0,326	3,4	0,307	2,906	0,318	1,863	0,418	1,801	0,358	1,65	0,352	1,641	0,305	1,617	0,36	1,48	0,301	1,647	0,273	1,374	0,38	1,187	0,33	1,139	0,303	1,368	0,263	1,369	0,356	1,438	0,311	0,515	1,287	0,831	1,109	0,548	0,339	0,393	0,532	0,351	0,292
193	Liolameus	multicolor	0	FML 02065-15	78,78	1,721	0,338	2,356	0,307	2,885	0,294	2,492	0,286	1,529	0,339	1,332	0,348	1,269	0,313	0,94	0,417	1,283	0,325	1,173	0,351	0,87	0,47	1,065	0,341	0,896	0,328	0,89	0,3	1,047	0,338	0,874	0,322	0,911	0,292	1,081	1,114	0,335	1,15	0,471	0,25	0,159	0,304	0,349	0,241
194	Liolaemus	multicolor	0	FML 2065-17	67,92	1,808	0,328	2,443	0,306	2,807	0,283	2,399	0,309	1,447	0,351	1,362	0,342	1,232	0,313	1,331	0,294	1,235	0,307	1,184	0,299	1,225	0,263	1,035	0,338	0,931	0,328	0,942	0,336	1,033	0,252	1,035	0,321	1,169	0,268	0,635	1,155	0,683	0,969	0,539	0,343	0,333	0,571	0,392	0,326
195	Liolaemus	multicolor	0	FML 2065-6	80,84	2,184	0,405	2,876	0,379	3,492	0,369	3,014	0,336	1,798	0,373	1,704	0,422	1,574	0,465	1,841	0,378	1,673	0,383	1,523	0,411	1,441	0,345	1,406	0,377	1,343	0,373	1,259	0,419	1,548	0,347	1,36	0,386	1,383	0,319	0,611	1,343	0,776	1,182	0,619	0,418	0,305	0,622	0,369	0,391
196	Liolaemus	multicolor	0	FML 2065-12	75,83	1,843	0,366	2,767	0,333	3,166	0,316	2,727	0,294	1,553	0,366	1,459	0,347	1,44	0,363	1,504	0,323	1,479	0,366	1,349	0,351	1,468	0,32	1,21	0,357	1,057	0,349	1,036	0,31	1,253	0,292	1,176	0,327	1,293	0,312	0,523	1,171	0,727	1,063	0,471	0,248	0,233	0,553	0,362	0,433
197	Liolaemus	multicolor	0	FML 1459	69,55	1,864	0,317	2,744	0,317	3,176	0,282	2,726	0,288	1,554	0,315	1,674	0,258	1,548	0,281	1,556	0,256	1,529	0,283	1,352	0,253	1,398	0,253	1,196	0,261	1,014	0,252	1,024	0,227	1,227	0,242	1,265	0,289	1,363	0,264	0,554	1,172	0,726	1,005	0,527	0,332	0,213	0,625	0,357	0,349
198	Liolaemus	multicolor	0	FML 1465	67,34	1,99	0,323	2,681	0,321	3,094	0,278	2,612	0,296	1,509	0,293	1,514	0,28	1,425	0,298	1,502	0,276	1,434	0,279	1,276	0,298	1,379	0,268	1,173	0,3	1,024	0,305	0,974	0,297	1,195	0,283	1,327	0,274	1,288	0,269	0,475	0,982	0,637	0,807	0,459	0,299	0,243	0,573	0,318	0,33
199	Liolaemus	neuquensis	0	MCN 519	45,15	1,537	0,192	2,056	0,171	2,461	0,185	2,209	0,186	1,163	0,199	1,28	0,179	1,215	0,174	1,29	0,144	1,355	0,17	1,201	0,156	1,312	0,133	1,18	0,185	1	0,182	1,024	0,151	1,224	0,13	1,086	0,174	1,264	0,144	0,356	0,803	0,513	0,683	0,446	0,339	0,191	0,317	0,268	0,256
200	Liolaemus	neuquensis	0	MCN 520	58,56	1,862	0,211	2,464	0,229	2,933	0,225	2,56	0,243	1,423	0,277	1,449	0,242	1,365	0,229	1,493	0,192	1,471	0,252	1,316	0,227	1,488	0,184	1,235	0,26	1,062	0,25	1,132	0,194	1,318	0,191	1,172	0,258	1,439	0,203	0,443	1,061	0,61	0,77	0,335	0,401	0,225	0,543	0,35	0,357
201	Liolaemus	nigromaculatus	0	FMNH 218697	68,29	1,624	0,271	2,205	0,258	2,708	0,287	2,382	0,298	1,34	0,307	1,429	0,247	1,4	0,263	1,399	0,241	1,569	0,27	1,239	0,234	1,301	0,21	1,226	0,286	1,047	0,24	0,959	0,233	1,098	0,217	1,143	0,259	1,293	0,215	0,453	0,839	0,619	0,755	0,483	0,284	0,25	0,41	0,263	0,276
202	Liolaemus	nigroviridis	0	MCN 570	64,28	1,879	0,299	2,678	0,273	3,211	0,296	2,598	0,28	1,623	0,344	1,712	0,291	1,545	0,279	1,69	0,265	1,684	0,302	1,369	0,264	1,515	0,243	1,359	0,316	1,067	0,269	1,021	0,236	1,345	0,216	1,289	0,288	1,522	0,263	0,584	1,085	0,669	1,006	0,644	0,434	0,331	0,52	0,331	0,346
203	Liolaemus	nigroviridis	0	MCN 569	73,25	1,131	0,318	3,931	0,299	3,374	0,312	2,966	0,325	1,705	0,303	1,778	0,281	1,634	0,3	1,603	0,245	1,753	0,322	1,494	0,29	1,699	0,242	1,502	0,332	1,238	0,286	1,178	0,245	1,569	0,217	1,401	0,307	1,656	0,263	0,498	1,093	0,657	1,008	0,557	0,354	0,264	0,387	0,428	0,445
204	Liolaemus	nigroviridis	0	MCN 571	54,8	1,746	0,258	2,219	0,23	2,574	0,244	2,245	0,235	1,336	0,153	1,32	0,255	1,355	0,233	1,291	0,208	1,358	0,241	1,162	0,222	1,203	0,22	1,222	0,237	0,972	0,229	0,926	0,198	1,103	0,187	1,066	0,21	1,111	0,207	0,481	0,928	0,569	0,83	0,503	0,369	0,304	0,486	0,314	0,308
205	Liolaemus	nigroviridis	0	MCN 572	64,99	1,909	0,269	2,743	0,268	3,169	0,293	2,7	0,282	1,709	0,309	1,755	0,293	1,594	0,266	1,731	0,236	1,708	0,269	1,336	0,233	1,38	0,195	1,323	0,303	1,095	0,258	1,072	0,213	1,321	0,215	1,253	0,256	1,491	0,23	0,547	1,05	0,651	0,546	0,322	0,279	0,499	0,355	0,276	0,393
207	Anolis	sp	1	UIS-R 1203	NA	1,312	0,143	1,732	0,15	2,316	0,172	1,769	0,178	1,135	0,172	1,263	0,114	1,041	0,14	1,278	0,082	1,149	0,148	1,075	0,091	1,244	0,083	1,196	0,076	0,501	0,143	1,029	0,075	1,294	0,115	1,109	0,154	1,327	0,104	0,348	0,419	0,45	0,454	0,44	0,17	0,159	0,293	0,375	0,172
208	Anolis	sp	1	UIS-R 1203	NA	1,409	0,133	2,087	0,188	2,646	0,222	2,112	0,209	1,326	0,201	1,48	0,151	1,21	0,156	1,595	0,175	1,454	0,203	1,339	0,197	1,664	0,156	1,488	0,205	0,636	0,283	1,259	0,12	1,587	0,176	1,397	0,179	1,735	0,148	0,316	0,485	0,497	0,614	0,394	0,181	0,182	0,271	0,26	0,211
209	Anolis	sp	1	UIS-R 1204	NA	1,67	0,186	2,231	0,197	2,962	0,252	2,436	0,239	1,504	0,225	1,568	0,205	1,294	0,187	1,547	0,163	1,501	0,212	1,298	0,205	1,62	0,153	1,543	0,178	0,551	0,228	1,318	0,151	1,603	0,142	1,429	0,177	1,648	0,146	0,388	0,462	0,464	0,599	0,43	0,168	0,117	0,256	0,381	0,177
210	Anolis	sp	1	UIS-R 1185	NA	1,141	0,136	1,662	0,133	2,182	0,163	1,742	0,177	0,967	0,19	1,202	0,106	1,015	0,108	1,045	0,113	1,14	0,135	0,898	0,141	1,131	0,119	0,421	0,205	0,882	0,099	1,101	0,097	1,063	0,093	1,06	0,09	1,209	0,107	0,349	0,364	0,44	0,545	0,356	0,144	0,105	0,238	0,297	0,169
211	Anolis	sp	1	UIS-R 0929	NA	1,473	0,117	2,046	0,165	2,596	0,204	2,102	0,196	1,273	0,168	1,209	0,164	1,074	0,158	1,221	0,141	1,275	0,172	1,122	0,177	1,319	0,124	1,269	0,175	0,504	0,208	1,045	0,118	1,243	0,114	1,16	0,159	1,317	0,143	0,334	0,391	0,428	0,565	0,376	0,143	0,159	0,279	0,316	0,189
212	Anolis	sp	1	UIS-R 0933	NA	1,562	0,157	2,206	0,215	2,902	0,231	2,201	0,25	1,392	0,225	1,488	0,174	1,292	0,19	1,402	0,154	1,502	0,203	1,39	0,187	1,346	0,157	1,532	0,216	0,632	0,261	1,174	0,171	1,522	0,17	1,342	0,201	1,526	0,184	0,317	0,348	0,416	0,491	0,402	0,148	0,119	0,242	0,237	0,175
213	Anolis	sp	1	UIS-R 1141	NA	1,356	0,141	1,963	0,179	2,67	0,197	2,172	0,205	1,296	0,191	1,421	0,173	1,137	0,193	1,423	0,126	1,28	0,189	1,442	0,159	1,574	0,129	1,554	0,203	0,57	0,503	1,21	0,155	1,566	0,111	1,387	0,2	0,1638	0,153	0,36	0,536	0,381	0,556	0,338	0,154	0,119	0,228	0,322	0,194
214	Anolis	sp	1	UIS-R 1184	NA	1,312	0,151	1,817	0,161	2,503	0,214	1,823	0,224	1,187	0,215	1,324	0,195	1,105	0,17	1,301	0,172	1,22	0,192	1,197	0,174	1,268	0,183	1,226	0,19	0,566	0,234	1,143	0,187	1,435	0,163	1,22	0,194	1,551	0,124	0,491	0,523	0,499	0,604	0,438	0,185	0,131	0,231	0,306	0,228
215	Anolis	sp	1	UIS-R1186	NA	1,529	0,157	2,087	0,195	2,804	0,205	2,121	0,207	1,37	0,219	1,578	0,156	1,241	0,155	1,476	0,142	1,348	0,201	1,295	0,193	1,501	0,147	1,466	0,192	0,575	0,246	1,169	0,162	1,386	0,148	1,328	0,193	1,525	0,176	0,337	0,595	0,455	0,55	0,371	0,151	0,165	0,277	0,357	0,166
216	Anolis	sp	1	UIS-R1187	NA	1,42	0,145	2,049	0,178	2,796	0,204	2,2	0,231	1,337	0,217	1,492	0,137	1,234	0,17	1,424	0,142	1,255	0,187	1,243	0,163	1,424	0,136	1,435	0,198	0,481	0,216	1,108	0,132	1,463	0,126	1,227	0,212	1,495	0,134	0,412	0,632	0,535	0,672	0,415	0,171	0,173	0,271	0,332	0,253
217	Anolis	sp	1	W/D (bucaramanga)	NA	1,365	0,153	2,241	0,175	2,91	0,214	2,352	0,235	1,303	0,225	1,495	0,169	1,31	0,192	1,395	0,139	1,449	0,205	1,359	0,184	1,532	0,148	1,501	0,22	0,562	0,268	1,348	0,187	1,516	0,147	1,479	0,198	1,69	0,156	0,415	0,446	0,53	0,627	0,444	0,183	0,17	0,338	0,198	0,198
218	Anolis	antonii	1	MUJ 384	NA	1,345	0,118	1,884	0,138	2,476	0,194	2,021	0,195	1,154	0,186	1,319	0,151	1,122	0,131	1,303	0,127	1,247	0,182	1,201	0,14	1,547	0,123	1,353	0,194	0,587	0,252	1,228	0,154	1,561	0,127	1,15	0,152	1,452	0,139	0,366	0,565	0,511	0,623	0,356	0,179	0,156	0,267	0,154	0,205
219	Anolis	chrysolepis	1	MUJ 243	NA	1,727	0,195	2,508	0,183	3,063	0,203	2,353	0,256	1,493	0,241	2,001	0,199	1,571	0,224	2,079	0,167	1,686	0,185	1,535	0,2	1,957	0,182	1,657	0,239	0,771	0,259	1,381	0,181	1,87	0,199	1,442	0,205	1,938	0,213	0,442	0,576	0,611	0,583	0,356	0,189	0,132	0,329	0,184	0,229
220	Anolis	chrysolepis	1	MUJ 242	NA	1,755	0,203	2,538	0,211	2,935	0,227	2,498	0,264	1,509	0,221	2,103	0,189	1,587	0,242	2,113	0,185	1,692	0,257	1,532	0,215	2,037	0,208	1,614	0,271	0,77	0,284	1,414	0,215	2,01	0,221	1,517	0,214	2,061	0,224	0,44	0,493	0,633	0,656	0,431	0,179	0,203	0,398	0,204	0,232
221	Anolis	maculiventris	1	MUJ 4388	NA	0,956	0,104	1,347	0,115	1,771	0,127	1,477	0,142	0,872	0,131	0,999	0,116	0,739	0,103	1,085	0,105	0,91	0,105	0,853	0,12	0,126	0,117	0,987	0,135	0,353	0,168	0,827	0,098	1,244	0,105	0,778	0,112	1,2	0,115	0,293	0,292	0,311	0,391	0,255	0,121	0,263	0,088	0,119	0,131
222	Anolis	maculiventris	1	MHUA 10466	NA	1,032	0,089	1,405	0,106	1,915	0,112	1,691	0,121	0,915	0,132	0,918	0,102	0,786	0,093	0,908	0,084	0,895	0,118	0,902	0,086	1,116	0,083	1,065	0,114	0,395	0,186	0,899	0,094	1,1	0,093	0,82	0,126	1,049	0,101	0,239	0,363	0,328	0,392	0,301	0,109	0,115	0,23	0,132	0,139
223	Anolis	ventrimaculatus	1	MHUA 10671	NA	1,995	0,204	3,109	0,224	3,705	0,225	2,895	0,256	1,606	0,26	2,595	0,194	1,759	0,225	2,666	0,168	1,958	0,233	1,747	0,205	2,761	0,194	2,081	0,234	1,19	0,286	1,622	0,207	2,707	0,19	1,699	0,227	2,671	0,182	0,564	0,665	0,748	0,768	0,534	0,229	0,496	0,269	0,221	0,338
224	Anolis	maculiventris	1	MHUA 10468	NA	1,319	0,128	1,828	0,164	2,606	0,169	2,199	0,187	1,38	0,168	1,457	0,179	1,154	0,179	1,473	0,164	1,302	0,181	1,244	0,159	1,515	0,166	1,294	0,161	0,579	0,212	1,12	0,129	1,489	0,156	1,084	0,166	1,566	0,143	0,371	0,448	0,511	0,547	0,42	0,12	0,128	0,251	0,195	0,15
225	Anolis	maculiventris	1	MHUA 10672	NA	0,896	0,114	1,458	0,084	1,778	0,102	1,394	0,093	0,755	0,129	1,176	0,091	0,809	0,115	1,344	0,099	0,906	0,101	0,858	0,095	1,442	0,112	0,963	0,102	0,446	0,128	0,808	0,102	1,557	0,101	0,801	0,133	NA	NA	0,262	0,351	0,33	0,433	0,231	0,074	0,162	0,109	0,138	0,161
226	Anolis	maculiventris	1	MUJ 393	NA	0,924	0,103	1,231	0,115	1,885	0,118	1,644	0,14	0,903	0,141	1,025	0,099	0,835	0,125	0,998	0,111	0,931	0,104	0,964	0,097	1,171	0,094	1,012	0,122	0,548	0,154	0,944	0,096	1,187	0,098	0,882	0,132	1,173	0,108	0,279	0,316	0,38	0,388	0,264	0,109	0,118	0,23	0,128	0,156
227	Anolis	mariarum	1	ICN 5808	NA	1,237	0,121	1,789	0,146	2,185	0,156	1,807	0,147	1,195	0,161	1,317	0,149	1,165	0,122	1,339	0,141	1,186	0,161	1,228	0,155	1,413	0,115	1,227	0,153	0,59	0,217	1,196	0,14	1,432	0,135	1,07	0,159	1,339	0,159	0,403	0,376	0,456	0,455	0,297	0,122	0,132	0,25	0,118	0,19
228	Anolis	mariaum	1	MHUA 10013	NA	1,29	0,123	1,709	0,143	2,11	0,159	1,856	0,189	1,22	0,201	1,303	0,143	1,181	0,177	1,395	0,154	1,349	0,19	1,314	0,16	1,435	0,145	1,346	0,171	0,652	0,223	1,205	0,162	1,395	0,147	1,144	0,171	1,287	0,135	0,353	0,557	0,456	0,513	0,332	0,133	0,119	0,266	0,107	0,174
229	Anolis	mariarum	1	MUJ 10014	NA	1,118	0,102	1,436	0,121	1,874	0,131	1,643	0,143	1,006	0,146	1,159	0,119	0,939	0,159	1,041	0,12	1,015	0,153	1,026	0,142	1,169	0,119	1,041	0,142	0,435	0,213	0,996	0,135	1,134	0,136	0,94	0,153	1,067	0,105	0,409	0,44	0,443	0,547	0,391	0,164	0,079	0,174	0,151	0,136
230	Anolis	tolimensis	1	MUJ 159	NA	1,041	0,119	1,489	0,156	2,035	0,17	1,776	0,168	0,952	0,15	1,113	0,133	0,811	0,14	1,14	0,104	0,986	0,17	0,953	0,124	1,24	0,131	1,07	0,193	0,472	0,196	0,875	0,132	1,19	0,118	0,857	0,141	1,202	0,134	0,332	0,371	0,376	0,42	0,324	0,117	0,131	0,278	0,147	0,168
231	Anolis	tolimensis	1	MUJ 1234	NA	1,021	0,093	1,396	0,104	1,809	0,117	1,441	0,12	0,912	0,125	0,898	0,905	0,143	0,852	0,123	0,108	0,97	0,092	0,931	0,126	1,102	0,103	1,044	0,128	0,504	0,164	0,849	0,09	0,742	0,112	0,731	0,107	1,038	0,105	0,253	0,305	0,38	0,412	0,289	0,1	0,094	0,2	0,132	0,152
232	Anolis	trachyderma	1	ICN 8613	NA	1,443	0,145	2,043	0,175	2,827	0,19	2,125	0,19	1,208	0,193	1,606	0,196	1,187	0,179	1,627	0,156	0,1408	0,197	1,321	0,199	1,863	0,158	1,377	0,195	0,632	0,236	1,303	0,16	1,827	0,176	1,303	0,184	1,688	0,198	0,416	0,565	0,517	0,613	0,387	0,17	0,136	0,278	0,214	0,203
233	Mabuya	mabouya?	1	ICN 2400	NA	1,836	0,19	2,459	0,228	2,765	0,22	2,392	0,262	1,408	0,298	1,532	0,187	1,348	0,241	1,704	0,189	1,413	0,271	1,03	0,217	1,713	0,168	1,187	0,291	0,761	0,312	0,892	0,239	1,669	0,168	1,044	0,275	1,647	0,218	0,531	0,975	0,617	0,77	0,399	0,327	0,235	0,413	0,333	0,274
234	Gonatodes	albogularis	1	MUJ 665	NA	1,335	0,108	1,414	0,102	1,46	0,107	1,15	0,119	0,958	0,145	1,238	0,102	0,812	0,113	1,205	0,105	0,925	0,128	0,579	0,101	1,022	0,095	0,779	0,135	0,619	0,119	0,523	0,108	0,902	0,095	0,882	0,129	1,31	0,124	0,38	0,384	0,437	0,394	0,361	0,124	0,116	0,246	0,171	0,156
235	Gonatodes	albogularis	1	UIS R 1112		0,889	0,076	0,936	0,068	0,98	0,066	0,759	0,073	0,588	0,086	0,816	0,057	0,518	0,074	0,813	0,063	0,577	0,069	0,47	0,07	0,714	0,06	0,553	0,092	0,4	0,079	0,416	0,073	0,688	0,068	0,588	0,076	0,892	0,061	0,273	0,261	0,295	0,285	0,279	0,083	0,09	0,134	0,142	0,117
236	Gonatodes?	concinatus?	1	MUJ 733		1,67	0,15	1,667	0,145	1,744	0,15	1,466	0,142	1,29	0,163	1,701	0,157	0,99	0,136	1,777	0,167	1,125	0,144	0,767	0,148	1,551	0,155	0,978	0,179	0,748	0,147	0,767	0,154	1,552	0,173	1,294	0,155	1,138	0,146	1,905	0,416	0,769	0,497	0,49	0,206	0,11	0,269	0,275	0,224
237	Cnemidophorus	lemniscatus	0	ICN 5548		2,999	0,371	3,866	0,352	4,401	0,378	3,481	0,379	2,178	0,322	2,441	0,34	1,824	0,378	2,03	0,312	1,607	0,429	1,398	0,41	2,072	0,367	1,335	0,486	1,072	0,46	1,116	0,417	1,735	0,316	1,371	0,359	1,741	0,303	0,387	1,203	0,724	1,163	0,582	0,426	0,333	0,51	0,329	0,391
238	Cnemidophorus	lemniscatus	0	ICN 5546		2,606	0,318	3,287	0,308	3,823	0,323	2,997	0,309	1,815	0,29	2,078	0,319	1,527	0,365	1,871	0,297	1,352	0,364	1,194	0,356	1,924	0,286	1,121	0,391	0,946	0,395	0,971	0,373	1,616	0,319	1,222	0,337	1,408	0,295	0,457	1,042	0,644	0,917	0,499	0,319	0,248	0,414	0,327	0,329
239	Cnemidophorus	lemniscatus	0	ICN 5536		3,126	0,344	3,966	0,345	4,693	0,372	3,819	0,36	2,395	0,337	2,592	0,374	1,979	0,406	2,325	0,343	1,84	0,401	1,572	0,425	2,082	0,347	1,625	0,459	1,208	0,444	1,283	0,425	1,795	0,292	1,594	0,325	1,914	0,307	0,502	1,214	0,84	1,209	0,625	0,521	0,353	0,455	0,361	0,435
240	Cnemidophorus	lemniscatus	0	UIS R 756		2,039	0,35	2,723	0,298	3,113	0,305	2,588	0,332	1,484	0,318	1,707	0,305	1,222	0,343	1,658	0,316	1,168	0,385	0,969	0,355	1,626	0,375	0,966	0,4	0,771	0,389	0,821	0,342	1,408	0,257	0,934	0,34	1,353	0,273	0,342	0,968	0,686	0,933	0,43	0,267	0,268	0,386	0,292	0,265
241	Cnemidophorus	lemniscatus	0	UIS R 770		2,969	0,444	3,442	0,41	3,999	0,379	3,313	0,381	1,888	0,355	2,146	0,363	2,037	0,556	2,181	0,492	1,858	0,555	1,467	0,469	2,082	0,467	1,543	0,543	1,278	0,557	1,185	0,508	1,861	0,467	1,282	0,414	1,896	0,426	0,608	1,152	0,835	1,317	0,585	0,466	0,34	0,502	0,325	0,411
242	Cnemidophorus	lemniscatus	0	UIS R 2121		1,54	0,187	2,073	0,202	2,355	0,206	1,947	0,198	1,071	0,189	1,358	0,187	0,987	0,227	1,249	0,174	0,972	0,252	0,83	0,222	1,199	0,178	0,682	0,317	0,631	0,306	0,639	0,254	1,104	0,153	0,795	0,195	1,026	0,154	0,273	0,67	0,362	0,504	0,311	0,183	0,204	0,326	0,207	0,185
243	Cnemidophorus	lemniscatus	0	UIS R 2123		1,981	0,289	2,454	0,263	2,885	0,276	2,328	0,257	1,249	0,237	1,545	0,255	1,171	0,298	1,442	0,266	1,023	0,341	0,847	0,302	1,29	0,224	0,805	0,326	0,722	0,343	0,678	0,306	1,118	0,23	0,832	0,253	1,167	0,256	0,332	0,866	0,549	0,816	0,416	0,306	0,218	0,359	0,214	0,255
244	Cnemidophorus	lemniscatus	0	UIS R 2130		2,764	0,305	3,459	0,319	4,096	0,349	3,248	0,343	1,857	0,314	NA	NA	NA	NA	NA	NA	NA	NA	NA	NA	NA	NA	NA	NA	NA	NA	NA	NA	NA	NA	NA	NA	NA	NA	0,476	1,018	0,776	1,14	0,49	0,433	0,297	0,375	0,287	0,371
245	Cnemidophorus	lemniscatus	0	UIS R 2119		0,932	0,121	1,261	0,106	1,566	0,119	1,255	0,118	0,699	0,124	0,898	0,107	0,608	0,129	0,849	0,1	0,564	0,168	0,487	0,148	0,903	0,099	0,459	0,179	0,442	0,164	0,416	0,14	0,78	0,103	0,497	0,127	0,695	0,101	0,162	0,477	0,226	0,417	0,206	0,139	0,125	0,159	0,117	0,124
246	Cnemidophorus	lemniscatus	0	UIS 2120		0,94	0,127	1,332	0,115	1,586	0,129	1,29	0,137	0,756	0,127	0,932	0,122	0,663	0,148	0,933	0,122	0,62	0,179	0,494	0,162	0,891	0,109	0,461	0,186	0,395	0,179	0,425	0,151	0,838	0,132	0,464	0,142	0,793	0,087	0,166	0,457	0,359	0,442	0,206	0,169	0,109	0,191	0,114	0,114
247	Mabuya	bicolor??	0	UIS R 316		1,778	0,26	2,595	0,244	2,884	0,249	2,403	0,3	1,41	0,362	1,604	0,194	1,354	0,26	1,923	0,223	1,538	0,277	1,119	0,275	1,354	0,218	1,135	0,354	0,76	0,301	1,051	0,248	1,761	0,199	1,103	0,302	1,713	0,224	0,414	0,935	0,694	0,823	0,339	0,239	0,224	0,499	0,289	0,236
248	Mabuya	sp	0	US R 360		1,883	0,252	2,533	0,25	2,82	0,257	2,4	0,292	1,548	0,344	1,88	0,231	1,493	0,286	2,073	0,218	1,501	0,24	1,224	0,224	2,016	0,226	1,287	0,309	1,009	0,299	1,032	0,227	1,9	0,162	1,249	0,305	1,991	0,212	0,5	0,882	0,763	0,77	0,315	0,252	0,238	0,391	0,26	0,282
249	Mabuya	mabouya	0	ICN 4322		1,615	0,208	2,312	0,214	2,592	0,229	2,25	0,279	1,168	0,383	1,372	0,19	1,244	0,274	1,67	0,199	1,456	0,254	1,217	0,242	1,71	0,208	1,199	0,289	0,888	0,277	1,07	0,256	1,552	0,155	1,012	0,293	1,647	0,187	0,444	0,945	0,625	0,757	0,355	0,266	0,164	0,391	0,243	0,23
250	Mabuya	mabouya	0	ICN 4325		1,796	0,276	2,448	0,228	2,766	0,238	2,326	0,242	1,308	0,391	1,425	0,194	1,232	0,237	1,662	0,192	1,343	0,279	1,13	0,244	1,708	0,188	1,154	0,28	0,86	0,281	1,025	0,253	1,559	0,203	1,104	0,239	1,644	0,187	0,541	0,932	0,718	0,868	0,432	0,288	0,205	0,387	0,254	0,244
251	Mabuya	sp	0	UIS R 381		1,426	0,121	1,861	0,158	2,09	0,164	1,738	0,177	1,041	0,238	1,29	0,147	1,025	0,178	1,009	0,136	1,166	0,184	0,873	0,178	1,413	0,122	0,948	0,222	0,722	0,195	0,79	0,169	1,317	0,111	0,884	0,176	1,32	0,123	0,378	0,839	0,471	0,637	0,254	0,208	0,19	0,392	0,263	0,213
252	Mabuya	sp	0	UIS R 428		1,745	0,246	2,575	0,243	2,209	0,268	2,354	0,311	1,458	0,39	1,876	0,2	1,397	0,289	1,862	0,222	1,434	0,291	1,085	0,304	1,703	0,181	1,116	0,368	0,912	0,343	1,001	0,314	1,694	0,193	1,079	0,324	1,704	0,268	0,392	1,054	0,772	0,76	0,424	0,247	0,299	0,611	0,302	0,258
253	Mabuya	mabouya	0	UIS R 0355 RC 053		1,976	0,272	2,708	0,3	3,108	0,337	1,823	0,396	1,593	0,45	1,924	0,291	1,46	0,285	1,935	0,263	1,575	0,321	1,148	0,31	1,895	0,229	1,304	0,306	0,982	0,283	1,107	0,261	1,906	0,275	1,31	0,358	1,866	0,279	0,523	1,208	0,789	0,963	0,358	0,31	0,235	0,571	0,316	0,198
254	Mabuya	sp	0	UIS R 0377		1,757	0,258	2,528	0,264	2,835	0,28	2,311	0,317	1,448	0,404	1,739	0,183	1,373	0,25	2,011	0,246	1,533	0,273	1,256	0,26	1,991	0,226	1,288	0,382	1,094	0,322	1,057	0,257	1,786	0,254	1,136	0,336	1,766	0,247	0,537	1,018	0,672	0,413	0,326	0,237	0,491	0,315	0,233	0,347
255	Mabuya	sp	0	UIS R 0264		2,115	0,297	2,86	0,287	3,2	0,328	2,689	0,357	1,613	0,392	1,866	0,271	1,547	0,336	1,94	0,272	1,577	0,349	1,135	0,297	1,905	0,27	1,3	0,376	0,976	0,342	1,036	0,31	1,747	0,314	1,263	0,345	1,776	0,289	0,617	1,199	0,805	0,95	0,373	0,293	0,234	0,542	0,407	0,261
256	Ameiva	ameiva	0	ICN 4753		3,481	0,484	4,132	0,435	4,346	0,437	3,692	0,446	2,637	0,488	3,094	0,52	2,324	0,635	2,682	0,603	1,792	0,684	1,509	0,685	2,393	0,584	1,325	0,717	1,241	0,688	1,229	0,648	2,021	0,566	1,708	0,489	2,065	0,495	0,479	1,436	0,781	1,154	0,656	0,548	0,353	0,718	0,404	0,472
257	Ameiva	ameiva	0	ICN 4668		3,643	0,451	4,396	0,53	4,621	0,511	3,805	0,523	2,284	0,427	2,972	0,553	2,525	0,604	2,531	0,621	1,888	0,659	1,703	0,729	2,471	0,66	1,419	0,722	1,099	0,712	1,341	0,619	2,23	0,474	1,663	0,388	2,024	0,462	0,517	1,759	0,968	1,582	0,79	0,561	0,545	0,902	0,55	0,629
258	Pholidobolus	montion	0	ICN 5609		1,105	0,144	1,767	0,175	1,996	0,216	1,652	0,213	0,929	0,211	1,081	0,11	0,893	0,17	1,048	0,154	0,996	0,176	0,817	0,178	1,053	0,161	0,91	0,214	0,669	0,199	0,727	0,168	0,958	0,161	0,738	0,188	1,09	0,179	0,37	0,609	0,35	0,543	0,238	0,26	0,09	0,194	0,195	0,213
259	Pholidobolus	montion	0	ICN 5603		1,014	0,108	1,535	0,138	1,68	0,187	1,48	0,143	0,828	0,127	1,031	0,149	0,857	0,158	1,097	0,129	0,985	0,174	0,734	0,171	1,075	0,134	0,834	0,179	0,619	0,15	0,674	0,153	0,991	0,149	0,74	0,154	1,086	0,155	0,37	0,58	0,392	0,561	0,249	0,25	0,142	0,192	0,201	0,257
260	Prionodactilus	argulus	0	ICN 5708		0,94	0,148	1,396	0,139	1,683	0,18	1,476	0,18	0,751	0,162	0,761	0,119	0,736	0,164	0,881	0,129	0,807	0,204	0,636	0,188	0,91	0,146	0,828	0,229	0,563	0,212	0,597	0,179	0,921	0,136	0,64	0,187	0,875	0,133	0,352	0,543	0,374	0,493	0,203	0,116	0,163	0,216	0,215	0,235
261	Prionodactilus	vertebralis	0	ICN 5719		1,646	0,228	2,492	0,248	3,133	0,289	2,697	0,326	1,423	0,29	1,435	0,243	1,277	0,21	1,27	0,211	1,471	0,292	1,113	0,261	1,442	0,22	1,416	0,316	NA	NA	NA	NA	NA	NA	1,234	0,264	1,374	0,213	0,486	0,957	0,574	0,799	0,34	0,324	0,213	0,249	0,36	0,323
262	Proctoporus	striatus	0	ICN 2372		1,213	0,171	1,625	0,157	1,889	0,185	1,558	0,172	0,848	0,184	1,113	0,202	0,849	0,198	1,131	0,204	0,825	0,223	0,711	0,189	1,148	0,177	0,763	0,236	0,567	0,217	0,654	0,211	1,027	0,188	0,786	0,207	1,091	0,172	0,35	0,732	0,405	0,581	0,296	0,251	0,118	0,141	0,219	0,295
263	Proctoporus	striatus	0	ICN 2373		1,148	0,177	1,594	0,182	1,848	0,166	1,542	0,183	0,888	0,18	1,108	0,169	0,801	0,228	1,066	0,178	0,831	0,24	0,727	0,271	1,081	0,198	0,678	0,232	0,576	0,235	0,629	0,239	0,919	0,251	0,728	0,174	1,017	0,207	0,371	0,674	0,479	0,665	0,359	0,343	0,179	0,203	0,24	0,297
264	Stenocercus	traechycephalus	0	MUJ 635		2,617	0,304	3,917	0,327	4,947	0,393	4,324	0,403	2,588	0,445	2,459	0,352	2,404	0,318	2,56	0,307	2,52	0,395	2,201	0,308	2,43	0,34	2,054	0,354	1,853	0,351	2,574	0,35	NA	NA	1,88	0,327	2,223	0,315	0,745	1,569	0,895	1,271	0,559	0,443	0,356	0,578	0,508	0,486
265	Thecadactylus	rapicauda	1	S/D bogotá javeriana		2,142	0,204	1,938	0,198	1,694	0,235	1,529	0,231	1,623	0,245	1,349	0,098	0,996	0,174	1,377	0,125	0,894	0,22	0,882	0,183	1,453	0,117	0,684	0,274	0,523	0,295	0,799	0,184	1,399	0,089	0,967	0,157	1,343	0,098	0,885	0,995	0,804	0,829	0,76	0,324	0,275	0,215	0,444	0,342
266	Cnemidophorus	lemniscatus	0	ICN 5551		2,536	0,309	3,254	0,301	3,29	0,336	3,091	0,392	1,948	0,273	2,072	0,366	1,519	0,376	2,154	0,327	1,298	0,368	1,279	0,372	1,801	0,274	1,094	0,375	0,935	0,373	1,169	0,362	NA	NA	1,179	0,298	1,599	0,286	0,366	1,112	0,72	1,138	0,523	0,435	0,26	0,485	0,298	0,387
267	Gonatodes	albogularis(?)	1	MUJ 733		1,598	0,131	1,666	0,135	1,774	0,132	1,433	0,148	1,315	0,158	1,625	0,138	0,992	0,14	1,748	0,139	1,097	0,13	0,743	0,149	1,528	0,16	0,992	0,15	0,716	0,143	0,622	0,139	1,546	0,136	1,103	0,149	1,841	0,164	0,3	0,738	0,535	0,524	0,532	0,216	0,183	0,29	0,232	0,229
268	Anolis	sp	1	MUJ 590		1,041	0,13	1,701	0,15	2,137	0,155	1,711	0,173	0,863	0,146	1,511	0,159	1,202	0,158	1,413	0,147	1,312	0,15	1,07	0,147	1,385	0,146	1,24	0,142	0,536	0,202	0,998	0,137	1,376	0,123	1,091	0,137	1,339	0,135	0,309	0,554	0,448	0,564	0,303	0,164	0,152	0,255	0,199	0,169
269	Tretioscincus	bifasciatus	0	ICN 5588		0,712	0,101	1,484	0,161	1,943	0,151	1,784	0,185	1,147	0,189	NA	NA	0,778	0,16	1,134	0,187	0,953	0,183	0,795	0,163	1,241	0,121	0,89	0,229	0,686	0,208	0,753	0,156	1,281	0,149	0,819	0,187	1,303	0,187	0,382	0,623	0,404	0,543	0,182	0,167	0,182	0,136	0,177	0,258
270	Anolis?	sp	1	MUJ 338		1,931	0,217	2,865	0,226	3,517	0,273	2,601	0,3	1,639	0,244	2,586	0,203	1,639	0,221	2,735	0,194	1,868	0,262	1,524	0,207	2,719	0,185	1,813	0,258	0,86	0,307	1,402	0,237	2,736	0,239	1,529	0,254	2,691	0,234	0,4	0,823	0,594	0,715	0,489	0,226	0,223	0,433	0,39	0,27
271	Anolis?	sp	1	MUJ 376		1,159	0,114	1,471	0,138	1,898	0,179	1,6867	0,17	0,1	0,149	1,173	0,155	0,968	0,15	1,204	0,154	1,102	0,195	1,012	0,187	1,317	0,176	1,101	0,16	0,452	0,229	1,012	0,179	1,216	0,178	0,884	0,151	1,184	0,13	0,324	0,355	0,409	0,483	0,301	0,145	0,135	0,218	0,156	0,139
272	Anolis?	sp	1	MUJ 746		0,967	0,09	1,353	0,107	1,916	0,124	1,633	0,141	0,914	0,15	1,024	0,106	0,839	0,126	1,02	0,124	0,913	0,127	0,976	0,11	1,249	0,095	1,025	0,131	0,548	0,166	0,969	0,108	1,229	0,101	0,889	0,136	1,197	0,126	0,322	0,328	0,438	0,448	0,336	0,151	0,087	0,241	0,216	0,166
273	Anolis?	sp	1	MUJ 8633		1,349	0,153	2,153	0,176	2,746	0,187	2,195	0,195	1,215	0,2	NA	NA	NA	NA	NA	NA	NA	NA	NA	NA	NA	NA	NA	NA	NA	NA	NA	NA	NA	NA	NA	NA	NA	NA	0,419	0,403	0,419	0,591	0,381	0,194	0,135	0,276	0,202	0,216
274	Mabuya	sp	0	UIS R 407		0,897	0,102	1,289	0,113	1,351	0,112	1,104	0,136	0,6	0,155	0,941	0,134	0,661	0,126	1,012	0,118	0,733	0,125	0,564	0,146	0,965	0,148	0,596	0,152	0,478	0,161	0,511	0,128	0,858	0,117	0,549	0,155	0,822	0,113	0,228	0,474	0,26	0,382	0,154	0,181	0,083	0,145	0,112	0,143
275	Cnemidophorus	lemniscatus	0	UIS R 2104		2,355	0,346	3,125	0,307	3,626	0,307	2,869	0,324	1,753	0,33	2,106	0,256	1,616	0,296	2,094	0,273	1,522	0,38	1,339	0,35	2,055	0,272	1,287	0,417	0,996	0,399	1,026	0,349	1,873	0,307	1,057	0,305	1,601	0,244	0,402	1,045	0,639	1,064	0,525	0,304	0,278	0,56	0,315	0,29
276	Cnemidophorus	lemniscatus	0	UIS R 2118		1,021	0,113	1,499	0,119	1,777	0,133	1,396	0,15	0,841	0,133	1,048	0,117	0,731	0,145	1,025	0,118	0,674	0,165	0,544	0,174	0,959	0,134	0,537	0,184	0,47	0,179	0,459	0,159	0,903	0,127	0,605	0,129	0,87	0,098	0,213	0,495	0,263	0,476	0,224	0,181	0,106	0,23	0,159	0,131
277	Cnemidophorus	lemniscatus	0	UIS R 2132		1,893	0,227	2,487	0,234	2,857	0,259	2,433	0,25	1,43	0,237	1,0601	0,224	1,259	0,236	1,474	0,247	1,144	0,275	1,021	0,24	1,482	0,269	0,94	0,219	0,702	0,29	0,812	0,244	1,34	0,232	0,94	0,258	1,208	0,237	0,398	0,81	0,449	0,862	0,356	0,253	0,187	0,343	0,217	0,224
278	Tetrapodophis	amplectus		BMMS BK 2-2 (holotype)
[truncated: 2 more columns]
